# Supplementary material for: Expression of miRNAs in turkey muscle satellite cells and differential response to thermal challenge
Source: Front Physiol. 2023 Nov 23;14:1293264. doi: 10.3389/fphys.2023.1293264 (PMC10701595; doi:10.3389/fphys.2023.1293264)
Supplement: Supplementary file 1 [file Table2.XLSX]

## Sheet: 72h_NormCPM
Supplementary Table 2. Normalized read counts observed in proliferating turkey SCs
CIRI ID	miRDeep status	Provisional ID	Galgal miRNA	NCT_72_33_32	NCT_72_33_53	Treatment Average	NCT_72_38_71	NCT_72_38_73	Treatment Average	NCT_72_43_21	NCT_72_43_22	Treatment Average	RBC2_72_38_11	RBC2_72_38_12	Treatment Average	RBC2_72_43_41	RBC2_72_43_42	Treatment Average	Experiment Average
known:CALPDS010000185.1_47481	known	mga-miR-456-5p	gga-miR-456-5p	11.1685	11.4731	11.3208	11.1369	10.9401	11.0385	11.0111	11.0491	11.0301	11.2709	11.1898	11.2303	11.2318	11.2652	11.2485	11.1683
known:CALPDS010000378.1_48005	known	mga-miR-2954	gga-miR-2954	17.6037	17.492	17.5478	17.4985	16.9883	17.2434	17.1432	17.1847	17.1639	16.4815	16.387	16.4343	16.3832	16.4062	16.3947	16.997
known:CALPDS010000378.1_48036	known	mga-miR-2131-5p	gga-miR-2131-5p	6.2566	6.59832	6.42746	6.91766	6.78814	6.8529	5.96326	5.76552	5.86439	5.81882	5.92297	5.8709	5.57527	5.96904	5.77216	6.18509
known:OW982291.1_1658	known	mga-let-7j-5p	gga-let-7j-5p	12.7761	12.9052	12.8407	13.3375	12.6249	12.9812	12.8539	12.9637	12.9088	12.8931	12.9557	12.9244	12.9254	12.875	12.9002	12.9118
known:OW982291.1_2296	known	mga-miR-99a-5p	gga-miR-99a-5p	8.93416	8.92343	8.9288	8.53958	9.17839	8.85898	8.7886	7.98053	8.38456	8.88365	9.00675	8.9452	8.80884	8.49078	8.64981	8.76087
known:OW982291.1_2298	known	mga-let-7c-5p	gga-let-7c-5p	9.84328	10.0326	9.93792	9.82153	9.11326	9.46739	9.52039	9.2679	9.39415	9.72076	9.23955	9.48015	9.2839	9.5759	9.4299	9.5499
known:OW982291.1_2300	known	mga-miR-125b-5p	gga-miR-125b-5p	14.2779	14.8582	14.568	14.6061	14.6106	14.6083	14.3272	14.5188	14.423	14.8519	14.809	14.8305	14.6909	14.7159	14.7034	14.6212
known:OW982291.1_2498	known	mga-miR-222a	gga-miR-222a	8.75952	9.31654	9.03803	8.78597	8.92367	8.85482	8.57033	8.79289	8.68161	9.15288	9.01607	9.08448	8.86629	8.93105	8.89867	8.91244
known:OW982291.1_2499	known	mga-miR-221-5p	gga-miR-221-5p	12.967	12.506	12.7365	11.5699	12.2974	11.9337	12.5916	12.1981	12.3948	12.3755	12.4388	12.4071	12.4718	12.5456	12.5087	12.3881
known:OW982291.1_3058	known	mga-miR-1552-5p	gga-miR-1552-5p	7.71635	7.80493	7.76064	6.50113	6.17305	6.33709	6.62807	6.66162	6.64485	7.05705	7.32876	7.19291	6.62479	6.40341	6.5141	6.91676
known:OW982291.1_4863	known	mga-miR-33-5p	gga-miR-33-5p	6.0291	6.88282	6.45596	6.75362	7.41102	7.08232	7.80145	7.75847	7.77996	6.76735	6.91558	6.84146	7.03869	6.83277	6.93573	7.02504
known:OW982291.1_494	known	mga-let-7i	gga-let-7i	12.5153	12.7007	12.608	12.3265	12.5905	12.4585	12.6543	12.7532	12.7037	12.7701	12.7369	12.7535	12.7813	12.8079	12.7946	12.6543
known:OW982291.1_6720	known	mga-miR-19b-5p	gga-miR-19b-5p	12.2472	12.2284	12.2378	11.8133	12.5744	12.1939	12.5873	11.9696	12.2785	12.3589	12.6415	12.5002	12.4773	12.473	12.4752	12.3272
known:OW982291.1_6721	known	mga-miR-20a-5p	gga-miR-20a-5p	8.08563	8.16485	8.12524	7.91989	8.56625	8.24307	8.66424	8.09901	8.38162	8.6571	8.78464	8.72087	8.66085	8.8416	8.75123	8.42249
known:OW982291.1_6724	known	mga-miR-19a-5p	gga-miR-19a-5p	10.6629	10.9489	10.8059	10.8526	11.3792	11.1159	12.3395	11.7771	12.0583	11.5013	11.8153	11.6583	11.6187	11.572	11.5953	11.4361
known:OW982291.1_6727	known	mga-miR-17-5p	gga-miR-17-5p	12.9325	12.2373	12.5849	12.0335	12.8877	12.4606	12.9084	12.3865	12.6475	12.9007	13.0121	12.9564	12.8181	12.7879	12.803	12.6824
known:OW982291.1_6991	known	mga-miR-16-5p	gga-miR-16-5p	11.2697	11.1009	11.1853	10.5942	11.083	10.8386	11.4061	11.3413	11.3737	11.2058	11.2304	11.2181	11.3812	11.2545	11.3178	11.1773
known:OW982291.1_6993	known	mga-miR-15a	gga-miR-15a	8.27935	8.26731	8.27333	8.52269	9.2407	8.8817	9.57667	8.98978	9.28322	8.83346	9.12353	8.97849	9.4434	8.95257	9.19798	8.9033
known:OW982291.1_73	known	mga-miR-29b-1-5p	gga-miR-29b-1-5p	10.5601	11.1009	10.8305	10.7511	10.6688	10.71	9.39295	9.68904	9.541	10.5213	10.4904	10.5058	10.0407	10.0552	10.0479	10.347
known:OW982291.1_77	known	mga-miR-29a-5p	gga-miR-29a-5p	10.0921	9.87923	9.98565	9.96598	10.7317	10.3488	10.2785	9.30124	9.78986	10.6245	10.8182	10.7213	10.3373	9.98906	10.1632	10.2045
known:OW982291.1_814	known	mga-miR-135a-5p	gga-miR-135a-5p	4.37071	3.6329	4.0018	3.65753	4.39276	4.02515	4.21453	3.88419	4.04936	3.58881	4.11283	3.85082	4.69028	4.88905	4.78966	4.09719
known:OW982292.1_10416	known	mga-miR-456-5p	gga-miR-456-5p	12.8661	12.9336	12.8998	12.6912	12.5356	12.6134	12.5063	12.6631	12.5847	12.8241	12.8165	12.8203	12.7828	12.7938	12.7883	12.7379
known:OW982292.1_11552	known	mga-miR-206	gga-miR-206	10.6924	9.1866	9.9395	10.549	9.90501	10.227	13.9001	14.1049	14.0025	8.07919	7.89174	7.98547	12.6344	12.0599	12.3471	10.797
known:OW982292.1_8979	known	mga-miR-1677-5p	gga-miR-1677-5p	6.91975	7.72076	7.32026	6.8104	6.25585	6.53312	5.5784	5.18524	5.38182	6.40448	6.2734	6.33894	7.07812	6.52331	6.80071	6.4517
known:OW982292.1_8980	known	mga-miR-1677-5p	gga-miR-1677-5p	6.91975	7.72076	7.32026	6.75362	6.25585	6.50474	5.5784	5.18524	5.38182	6.40448	6.2734	6.33894	7.07812	6.52331	6.80071	6.44562
known:OW982292.1_9046	known	mga-miR-1451-5p	gga-miR-1451-5p	12.4376	12.4923	12.465	12.5102	12.3735	12.4419	12.7314	12.6405	12.686	12.3523	12.2492	12.3007	12.68	12.608	12.644	12.4977
known:OW982292.1_9221	known	mga-miR-30a-5p	gga-miR-30a-5p	11.0895	11.2334	11.1614	11.6184	11.2689	11.4437	10.6956	10.6078	10.6517	10.8527	10.8757	10.8642	10.5486	10.5722	10.5604	10.9631
known:OW982292.1_9226	known	mga-miR-30c-5p	gga-miR-30c-5p	10.8619	10.5623	10.7121	10.367	10.7171	10.5421	10.7394	10.5977	10.6686	10.5053	10.4769	10.4911	10.7482	10.6565	10.7024	10.6176
known:OW982292.1_9450	known	mga-miR-1329-5p	gga-miR-1329-5p	3.9175	5.52983	4.72367	5.56281	5.07869	5.32075	5.33907	5.76552	5.55229	5.00991	5.92297	5.46644	6.19344	5.69036	5.9419	5.36238
known:OW982293.1_12063	known	mga-miR-187-5p	gga-miR-187-5p	4.71506	5.06726	4.89116	4.41152	5.99166	5.20159	5.33907	4.86681	5.10294	4.59367	4.11283	4.35325	5.46058	5.46931	5.46495	4.96977
known:OW982293.1_12064	known	mga-miR-187-3p	gga-miR-187-3p	4.71506	5.06726	4.89116	4.41152	5.99166	5.20159	5.33907	4.86681	5.10294	4.59367	4.11283	4.35325	5.46058	5.46931	5.46495	4.96977
known:OW982293.1_13413	known	mga-miR-32-3p	gga-miR-32-3p	6.35817	7.39838	6.87827	5.91318	6.84273	6.37796	5.5784	6.17821	5.87831	6.01173	6.70104	6.35638	5.78046	5.96904	5.87475	6.30159
known:OW982293.1_13414	known	mga-miR-32-5p	gga-miR-32-5p	6.35817	7.46887	6.91352	6.50113	6.94609	6.72361	6.95974	6.5551	6.75742	6.33402	6.91558	6.6248	6.11976	6.73681	6.42828	6.70819
known:OW982293.1_13826	known	mga-miR-1a-2-5p	gga-miR-1a-2-5p	8.88395	8.97279	8.92837	9.88238	8.93627	9.40933	10.2614	10.4308	10.3461	8.92019	9.14919	9.03469	9.69242	9.73959	9.716	9.47053
known:OW982293.1_14549	known	mga-miR-30b-5p	gga-miR-30b-5p	8.4954	8.50394	8.49967	7.75613	7.94788	7.852	7.19367	7.46682	7.33024	7.91995	7.89174	7.90584	6.86919	6.92274	6.89597	7.75394
known:OW982293.1_14552	known	mga-miR-30d	gga-miR-30d	7.16373	6.71893	6.94133	5.09909	6.73139	5.91524	6.82681	5.56051	6.19366	6.25994	6.50301	6.38147	6.45544	6.20251	6.32898	6.35379
known:OW982294.1_44233	known	mga-miR-101-1-5p	gga-miR-101-1-5p	7.59676	7.53609	7.56642	7.35941	7.67449	7.51695	7.93662	7.57981	7.75822	7.79437	7.47119	7.63278	7.75007	7.87669	7.81338	7.64642
known:OW982294.1_44316	known	mga-miR-1416-5p	gga-miR-1416-5p	11.71	11.4493	11.5797	12.0513	11.6614	11.8563	12.0249	12.1428	12.0839	11.1089	11.1137	11.1113	11.2557	11.087	11.1713	11.5883
known:OW982294.1_44435	known	mga-miR-23b-5p	gga-miR-23b-5p	16.5423	16.67	16.6062	16.8799	16.3928	16.6364	16.5825	16.7931	16.6878	16.3297	16.3977	16.3637	16.543	16.543	16.543	16.5691
known:OW982294.1_44437	known	mga-miR-27b-5p	gga-miR-27b-5p	11.7267	11.8235	11.7751	11.3386	12.0341	11.6863	12.2176	11.7563	11.9869	11.9219	11.9852	11.9535	11.8906	11.8466	11.8686	11.8531
known:OW982294.1_44439	known	mga-miR-24-5p	gga-miR-24-5p	15.287	15.1708	15.2289	14.9865	15.2315	15.109	15.4823	15.3241	15.4032	15.1194	15.3083	15.2139	15.3056	15.2344	15.27	15.2432
known:OW982294.1_44887	known	mga-miR-1456-5p	gga-miR-1456-5p	8.30502	8.38136	8.34319	8.22148	7.70428	7.96288	7.11983	7.17468	7.14726	7.01263	6.60542	6.80903	6.72757	6.634	6.68079	7.43919
known:OW982294.1_44888	known	mga-miR-1456-3p	gga-miR-1456-3p	7.59676	7.69158	7.64417	7.63561	7.37443	7.50502	6.19667	6.76082	6.47875	6.71286	6.20979	6.46133	6.26353	5.69036	5.97695	6.87298
known:OW982294.1_45095	known	mga-miR-2954	gga-miR-2954	17.6287	17.4812	17.555	17.4897	16.9861	17.2379	17.1357	17.1841	17.1599	16.4658	16.3917	16.4288	16.4093	16.3865	16.3979	16.9957
known:OW982294.1_45535	known	mga-miR-449d-5p	gga-miR-449d-5p	5.42613	5.65606	5.54109	4.90419	4.06557	4.48488	5.5784	5.32147	5.44993	5.9185	4.5834	5.25095	5.1996	4.47869	4.83914	5.13278
known:OW982294.1_46496	known	mga-miR-2131-5p	gga-miR-2131-5p	6.54209	6.32184	6.43197	6.50113	6.25585	6.37849	5.68466	5.44593	5.5653	6.47165	5.45915	5.9654	5.46058	5.05741	5.25899	5.96725
known:OW982295.1_16939	known	mga-miR-218-5p	gga-miR-218-5p	1.98428	4.0557	3.01999	4.08324	4.88418	4.48371	5.05197	3.48062	4.2663	2.99898	2.86649	2.93274	4.47081	4.21939	4.3451	3.77131
known:OW982295.1_17122	known	mga-miR-103-2-5p	gga-miR-103-2-5p	9.96902	9.72933	9.84918	9.65325	10.2411	9.94716	10.6272	10.3926	10.5099	10.5719	10.4904	10.5311	10.7963	10.7175	10.7569	10.2876
known:OW982295.1_17129	known	mga-miR-146c-5p	gga-miR-146c-5p	13.9606	14.0183	13.9895	13.5915	13.4486	13.5201	13.1611	13.1986	13.1798	13.0634	13.19	13.1267	13.1788	13.2912	13.235	13.4227
known:OW982296.1_17568	known	mga-miR-210a-3p	gga-miR-210a-3p	10.5223	10.0784	10.3003	11.0803	11.8178	11.449	12.5063	12.0218	12.2641	11.7465	11.818	11.7822	12.2042	12.1371	12.1706	11.552
known:OW982296.1_17769	known	mga-miR-129-5p	gga-miR-129-5p	6.62595	6.77566	6.7008	7.75613	7.58124	7.66868	8.22776	8.11785	8.1728	8.24197	8.32597	8.28397	8.82052	9.04563	8.93307	7.88178
known:OW982296.1_17770	known	mga-miR-129-5p	gga-miR-129-5p	8.77797	8.84608	8.81202	9.61392	9.16773	9.39083	9.22702	9.22511	9.22607	9.72076	9.54677	9.63376	10.0506	10.0799	10.0652	9.3799
known:OW982296.1_20355	known	mga-miR-1676-5p	gga-miR-1676-5p	4.99285	5.87955	5.4362	6.91766	6.25585	6.58675	7.19367	7.13825	7.16596	5.81882	6.0002	5.90951	6.77634	6.83277	6.80455	6.35031
known:OW982296.1_20356	known	mga-miR-1676-5p	gga-miR-1676-5p	5.2257	5.65606	5.44088	6.50113	5.668	6.08456	6.77963	6.80798	6.79381	5.47033	5.84138	5.65586	6.51413	6.4646	6.48937	6.06457
known:OW982297.1_20532	known	mga-miR-460a-5p	gga-miR-460a-5p	3.9175	4.87297	4.39524	4.08324	4.39276	4.238	3.49325	1.98428	2.73877	1.98428	2.86649	2.42539	1.98428	1.98428	1.98428	3.24005
known:OW982297.1_20558	known	mga-miR-26a-5p	gga-miR-26a-5p	6.91975	6.46669	6.69322	5.68929	6.33415	6.01172	6.5738	6.71208	6.64294	6.01173	6.87515	6.44344	6.82351	6.96571	6.89461	6.51166
known:OW982297.1_21451	known	mga-miR-128-2-5p	gga-miR-128-2-5p	10.1499	10.0784	10.1141	10.0091	10.0969	10.053	10.416	10.1625	10.2893	10.0633	10.1141	10.0887	10.3373	10.2633	10.3003	10.1597
known:OW982297.1_22176	known	mga-miR-148a-5p	gga-miR-148a-5p	8.70272	8.81935	8.76103	8.32253	9.31981	8.82117	9.27884	8.26028	8.76956	9.04674	9.27105	9.15889	8.80884	8.88702	8.84793	8.87342
known:OW982297.1_22209	known	mga-miR-196-5p	gga-miR-196-5p	10.2257	10.6099	10.4178	10.6458	10.0101	10.328	9.27033	9.50813	9.38923	10.0469	10.0199	10.0334	9.3738	9.19755	9.28567	9.93403
known:OW982297.1_22337	known	mga-miR-138-5p	gga-miR-138-5p	6.0291	5.77213	5.90061	6.63289	6.89534	6.76412	7.08144	6.85364	6.96754	6.53584	7.06684	6.80134	6.6771	7.36929	7.02319	6.66766
known:OW982298.1_23371	known	mga-miR-153-3p	gga-miR-153-3p	5.60208	4.0557	4.82889	5.68929	6.0852	5.88725	5.68466	5.66665	5.67566	4.59367	5.45915	5.02641	5.96006	5.46931	5.71469	5.406
known:OW982298.1_23475	known	mga-miR-3530-5p	gga-miR-3530-5p	6.62595	6.88282	6.75438	7.6667	7.29834	7.48252	7.19367	8.00096	7.59732	6.40448	6.0735	6.23899	7.45287	7.54956	7.50121	7.08729
known:OW982298.1_23583	known	mga-miR-128-1-5p	gga-miR-128-1-5p	10.1917	10.283	10.2374	9.84889	10.0856	9.96726	10.5201	10.3294	10.4247	10.122	10.2187	10.1704	10.2276	10.2719	10.2497	10.207
known:OW982298.1_23877	known	mga-miR-1559-5p	gga-miR-1559-5p	9.72467	10.0209	9.87277	9.64547	9.67611	9.66079	8.58413	8.02111	8.30262	9.15288	9.50763	9.33026	7.86726	7.46224	7.66475	9.0592
known:OW982298.1_24281	known	mga-miR-10b-5p	gga-miR-10b-5p	3.25304	5.52983	4.39143	7.24048	6.40843	6.82445	3.49325	5.32147	4.40736	6.18185	6.91558	6.54871	6.57052	6.634	6.60226	5.69432
known:OW982298.1_24282	known	mga-miR-10b-5p	gga-miR-10b-5p	1.98428	5.39149	3.68789	7.01749	6.40843	6.71296	2.92767	5.32147	4.12457	6.01173	6.79072	6.40122	6.51413	6.57971	6.54692	5.41955
known:OW982298.1_24494	known	mga-miR-26a-5p	gga-miR-26a-5p	10.7865	10.7962	10.7914	10.5697	10.5873	10.5785	10.2742	10.1761	10.2252	10.2278	10.2935	10.2606	10.1372	9.88658	10.0119	10.3993
known:OW982299.1_25336	known	mga-miR-146b-5p	gga-miR-146b-5p	13.6906	13.2967	13.4936	13.8212	13.306	13.5636	14.0409	14.1846	14.1128	13.0254	13.2491	13.1373	13.5466	13.4988	13.5227	13.5691
known:OW982299.1_26062	known	mga-miR-107-5p	gga-miR-107-5p	7.92937	7.77742	7.85339	8.13521	8.69053	8.41287	8.58413	8.07993	8.33203	8.29857	8.54797	8.42327	8.43648	8.74625	8.59136	8.30339
known:OW982300.1_27483	known	mga-miR-214b-5p	gga-miR-214b-5p	8.70272	8.18593	8.44433	8.04346	8.56625	8.30486	9.05939	8.87268	8.96603	8.03546	8.18424	8.10985	8.89969	8.7088	8.80424	8.50598
known:OW982300.1_28095	known	mga-miR-1655-5p	gga-miR-1655-5p	1.98428	1.98428	1.98428	3.051	4.65929	3.85515	3.49325	4.86681	4.18003	1.98428	3.40995	2.69712	3.49104	4.47869	3.98486	3.29425
known:OW982300.1_28198	known	mga-miR-214	gga-miR-214	11.8254	12.0843	11.9548	11.7127	11.1736	11.4432	11.2505	11.4969	11.3737	10.9501	10.8808	10.9155	11.0178	11.0625	11.0401	11.3673
known:OW982300.1_28199	known	mga-miR-199-5p	gga-miR-199-5p	12.2669	12.3744	12.3207	12.0155	12.4169	12.2162	12.274	12.1645	12.2192	12.126	12.1091	12.1175	12.1485	12.0759	12.1122	12.2032
known:OW982300.1_28277	known	mga-miR-181b-5p	gga-miR-181b-5p	8.75952	7.9841	8.37181	7.94547	8.06732	8.00639	8.97813	8.63187	8.805	8.79463	8.75152	8.77308	8.09579	8.16177	8.12878	8.4376
known:OW982300.1_28279	known	mga-miR-181a-5p	gga-miR-181a-5p	9.01414	8.6013	8.80772	8.71339	8.53344	8.62342	8.83548	9.02013	8.92781	8.79463	8.71763	8.75613	9.03611	8.59024	8.81317	8.78368
known:OW982300.1_28718	known	mga-miR-101-2-5p	gga-miR-101-2-5p	8.17186	8.79211	8.48198	8.45308	9.39481	8.92394	9.62418	8.93772	9.28095	9.12185	9.16604	9.14395	9.30898	9.40691	9.35794	9.01488
known:OW982301.1_29999	known	mga-miR-16-5p	gga-miR-16-5p	11.5688	11.2485	11.4087	11.1806	11.2285	11.2046	11.6746	11.7105	11.6925	11.3907	11.4596	11.4252	11.5165	11.6465	11.5815	11.454
known:OW982301.1_30000	known	mga-miR-16-5p	gga-miR-16-5p	11.349	10.9734	11.1612	10.7144	11.0133	10.8638	11.3628	11.3592	11.361	11.1834	11.2523	11.2179	11.2471	11.3749	11.311	11.1738
known:OW982301.1_30001	known	mga-miR-15b-5p	gga-miR-15b-5p	10.5654	10.6672	10.6163	10.8184	10.4088	10.6136	10.0835	10.0096	10.0465	10.122	10.1984	10.1602	10.1184	10.075	10.0967	10.3217
known:OW982302.1_30394	known	mga-miR-3529	gga-miR-3529	7.99392	8.63235	8.31314	7.89386	8.51674	8.2053	9.6637	9.57781	9.62075	8.43947	8.46867	8.45407	9.52415	9.62363	9.57389	8.78054
known:OW982302.1_30549	known	mga-miR-184-5p	gga-miR-184-5p	11.1223	11.6351	11.3787	12.4579	11.8957	12.1768	12.4301	12.6216	12.5259	10.6022	10.6427	10.6224	11.8739	11.8736	11.8737	11.7042
known:OW982302.1_30791	known	mga-miR-190a-5p	gga-miR-190a-5p	4.37071	6.98258	5.67664	7.89386	8.66045	8.27715	8.37785	7.85143	8.11464	8.24197	8.18424	8.21311	8.63464	8.28564	8.46014	7.69749
known:OW982302.1_31021	known	mga-miR-7	gga-miR-7	8.64359	9.1004	8.872	8.84151	8.89811	8.86981	8.31306	8.24322	8.27814	7.79437	7.64957	7.72197	7.54018	7.43192	7.48605	8.29985
known:OW982303.1_32504	known	mga-miR-191-5p	gga-miR-191-5p	13.3169	13.1715	13.2442	13.2022	13.193	13.1976	13.2136	13.198	13.2058	12.9612	12.9405	12.9508	13.2052	13.1969	13.2011	13.1569
known:OW982303.1_32506	known	mga-miR-425-5p	gga-miR-425-5p	10.9822	11.0615	11.0219	11.6244	11.2589	11.4416	11.5676	11.7757	11.6716	11.0742	11.1006	11.0874	11.545	11.565	11.555	11.3413
known:OW982303.1_32813	known	mga-let-7g-5p	gga-let-7g-5p	13.8538	13.7338	13.7938	13.5378	13.484	13.5109	13.5971	13.6562	13.6267	13.6668	13.6841	13.6755	13.6943	13.7364	13.7154	13.6608
known:OW982303.1_32815	known	mga-miR-135a-5p	gga-miR-135a-5p	4.37071	5.06726	4.71898	5.09909	4.39276	4.74592	5.33907	5.56051	5.44979	4.59367	5.56461	5.07914	5.87305	6.27263	6.07284	5.15194
known:OW982303.1_32887	known	mga-let-7f-5p	gga-let-7f-5p	15.1031	15.3822	15.2427	15.9246	14.9812	15.4529	15.2019	15.3721	15.287	14.9411	14.9762	14.9587	15.2221	15.2231	15.2226	15.2335
known:OW982303.1_32888	known	mga-let-7f-5p	gga-let-7f-5p	15.0745	15.3591	15.2168	15.9028	14.9601	15.4314	15.1806	15.3537	15.2672	14.9219	14.9571	14.9395	15.2053	15.2037	15.2045	15.2124
known:OW982303.1_32889	known	mga-let-7j-5p	gga-let-7j-5p	14.3008	14.3987	14.3497	14.9243	14.2481	14.5862	14.3679	14.4963	14.4321	14.4497	14.4435	14.4466	14.4555	14.4276	14.4415	14.4519
known:OW982304.1_31272	known	mga-miR-138-5p	gga-miR-138-5p	4.37071	4.64838	4.50954	4.67878	5.668	5.17339	4.8837	5.32147	5.10258	5.71175	5.08673	5.39924	5.78046	5.34464	5.56255	5.11995
known:OW982304.1_31734	known	mga-miR-140-5p	gga-miR-140-5p	10.8225	10.9642	10.8934	10.2843	11.0252	10.6547	11.2591	10.9343	11.0967	11.1809	11.0217	11.1013	11.0677	11.2609	11.1643	10.9691
known:OW982305.1_26500	known	mga-miR-460b-5p	gga-miR-460b-5p	7.46634	7.50287	7.48461	6.43044	7.41102	6.92073	5.5784	5.56051	5.56946	6.91946	7.13691	7.02819	5.87305	6.05114	5.96209	6.63808
known:OW982305.1_26994	known	mga-miR-363-5p	gga-miR-363-5p	12.4113	12.3767	12.394	11.9491	12.6878	12.3185	12.6229	12.0806	12.3517	12.8136	12.8683	12.8409	12.767	12.7728	12.7699	12.5182
known:OW982305.1_26995	known	mga-miR-92-3p	gga-miR-92-3p	10.2391	10.6784	10.4588	10.3905	9.84609	10.1183	8.39361	8.35857	8.37609	9.56797	9.79992	9.68395	8.96426	9.08513	9.0247	9.56862
known:OW982305.1_26998	known	mga-miR-19b-3p	gga-miR-19b-3p	12.3571	12.2144	12.2857	11.7746	12.6142	12.1944	12.5172	11.994	12.2556	12.4048	12.5457	12.4752	12.4494	12.4721	12.4608	12.3253
known:OW982305.1_26999	known	mga-miR-20b-5p	gga-miR-20b-5p	13.1814	12.9983	13.0899	12.7043	13.7597	13.232	13.6628	13.1723	13.4176	13.7924	13.7565	13.7745	13.8745	13.8707	13.8726	13.4491
known:OW982305.1_27002	known	mga-miR-18b-5p	gga-miR-18b-5p	10.4947	9.87274	10.1837	9.93439	9.39481	9.6646	8.81223	8.6187	8.71547	9.56797	9.19096	9.37947	9.18802	8.96321	9.07562	9.42721
known:OW982305.1_27003	known	mga-miR-106-5p	gga-miR-106-5p	9.72467	8.80579	9.26523	8.88181	9.77768	9.32974	9.90811	9.37355	9.64083	9.94416	9.95344	9.9488	9.95853	9.65679	9.80766	9.58351
known:OW982305.1_27007	known	mga-miR-15c-5p	gga-miR-15c-5p	7.55458	7.28572	7.42015	6.63289	7.04254	6.83772	7.4859	6.94084	7.21337	7.2607	7.17071	7.21571	7.45287	6.52331	6.98809	7.1455
known:OW982306.1_33257	known	mga-miR-103-1-5p	gga-miR-103-1-5p	8.64359	8.16485	8.40422	8.01958	8.93627	8.47793	9.19142	8.48001	8.83571	8.82063	9.00675	8.91369	9.20594	9.31851	9.26222	8.74422
known:OW982306.1_33979	known	mga-miR-146a-5p	gga-miR-146a-5p	7.32295	7.32426	7.3236	6.35611	7.21801	6.78706	6.73086	6.66162	6.69624	7.10015	6.0735	6.58682	6.86919	6.57971	6.72445	6.83072
known:OW982306.1_33980	known	mga-miR-146a-5p	gga-miR-146a-5p	7.32295	7.32426	7.3236	6.35611	7.21801	6.78706	6.73086	6.66162	6.69624	7.10015	6.0735	6.58682	6.86919	6.57971	6.72445	6.83072
known:OW982306.1_33991	known	mga-miR-458a-3p	gga-miR-458a-3p	10.4144	10.4708	10.4426	10.3575	9.96776	10.1626	9.52755	9.70158	9.61456	9.97921	10.0565	10.0178	9.6603	9.33499	9.49764	9.97916
known:OW982306.1_33992	known	mga-miR-458a-5p	gga-miR-458a-5p	10.4144	10.4708	10.4426	10.3623	9.97389	10.1681	9.52755	9.70158	9.61456	9.97342	10.0565	10.0149	9.66678	9.34316	9.50497	9.98075
known:OW982306.1_33997	known	mga-miR-145-5p	gga-miR-145-5p	12.4318	12.0829	12.2573	12.1047	12.3156	12.2102	12.4196	12.3108	12.3652	13.126	13.1333	13.1296	12.728	12.7453	12.7367	12.5257
known:OW982306.1_34000	known	mga-miR-143-5p	gga-miR-143-5p	13.3026	13.3978	13.3502	12.6712	13.5429	13.107	13.5766	13.3316	13.4541	14.1415	14.3242	14.2328	13.9895	14.037	14.0132	13.6042
known:OW982306.1_34006	known	mga-miR-3523	gga-miR-3523	8.11495	7.80493	7.95994	7.11086	6.5464	6.82863	5.46369	4.67666	5.07018	5.18024	5.34537	5.2628	5.46058	4.88905	5.17481	6.12245
known:OW982307.1_34333	known	mga-miR-365-1-5p	gga-miR-365-1-5p	6.2566	6.59832	6.42746	5.42416	6.89534	6.15975	5.87624	6.44007	6.15815	6.25994	5.84138	6.05066	5.78046	6.20251	5.99148	6.16936
known:OW982307.1_35049	known	mga-miR-33-5p	gga-miR-33-5p	8.51753	8.9606	8.73907	8.43513	8.69053	8.56283	8.89203	8.49449	8.69326	8.43947	8.21696	8.32821	8.25911	8.35192	8.30552	8.54151
known:OW982308.1_38879	known	mga-miR-1a-1-5p	gga-miR-1a-1-5p	6.45306	7.02998	6.74152	7.72693	7.44671	7.58682	8.58413	8.98978	8.78695	7.01263	7.44381	7.22822	8.09579	8.38395	8.23987	7.67931
known:OW982308.1_38882	known	mga-miR-133a-3p	gga-miR-133a-3p	4.99285	4.38226	4.68756	1.98428	1.98428	1.98428	5.05197	4.45759	4.75478	4.00628	3.40995	3.70811	3.89599	3.49726	3.69663	3.77125
known:OW982308.1_38897	known	mga-miR-1388a-5p	gga-miR-1388a-5p	7.37235	6.83023	7.10129	5.68929	5.40322	5.54626	4.21453	4.67666	4.4456	6.0993	5.66289	5.88109	4.47081	5.05741	4.76411	5.60364
known:OW982309.1_35350	known	mga-miR-1729-5p	gga-miR-1729-5p	6.35817	7.93514	7.14666	6.96844	7.67449	7.32146	7.19367	7.0625	7.12808	7.01263	7.2985	7.15557	7.67489	7.40094	7.53792	7.23794
known:OW982309.1_35362	known	mga-miR-1306-5p	gga-miR-1306-5p	7.51114	7.69158	7.60136	7.72693	7.21801	7.47247	7.72879	7.46682	7.59781	7.01263	6.99319	7.00291	7.03869	7.75948	7.39908	7.41584
known:OW982309.1_35397	known	mga-miR-1769-5p	gga-miR-1769-5p	4.37071	4.38226	4.37648	3.051	4.06557	3.55829	1.98428	3.88419	2.93424	1.98428	4.11283	3.04856	1.98428	3.49726	2.74077	3.37387
known:OW982309.1_35784	known	mga-miR-130b-5p	gga-miR-130b-5p	14.4878	14.4876	14.4877	14.3418	14.3943	14.368	14.2484	14.2126	14.2305	14.3193	14.398	14.3587	14.1315	14.088	14.1098	14.3253
known:OW982309.1_35786	known	mga-miR-454-5p	gga-miR-454-5p	12.3182	12.3051	12.3117	12.4512	12.4634	12.4573	12.6145	12.5437	12.5791	12.3875	12.5441	12.4658	12.5307	12.6164	12.5736	12.4706
known:OW982309.1_35790	known	mga-miR-301a-5p	gga-miR-301a-5p	9.61608	10.0384	9.82722	10.3858	10.8662	10.626	12.2729	11.6823	11.9776	10.84	10.6842	10.7621	11.6103	11.2127	11.4115	10.8858
known:OW982309.1_35792	known	mga-miR-130a-5p	gga-miR-130a-5p	11.9156	12.1898	12.0527	11.2335	12.4785	11.856	12.4253	11.7563	12.0908	11.8761	11.9673	11.9217	12.2219	12.1969	12.2094	12.013
known:OW982310.1_37730	known	mga-miR-365-2-5p	gga-miR-365-2-5p	7.92937	8.12174	8.02556	8.37993	7.92276	8.15134	7.95797	7.55238	7.75518	7.18266	7.91186	7.54726	7.51166	7.52104	7.51635	7.81934
known:OW982310.1_37733	known	mga-miR-193a-5p	gga-miR-193a-5p	11.7688	11.8014	11.7851	11.2046	11.0573	11.131	10.4313	10.2717	10.3515	11.093	11.1732	11.1331	10.6568	10.64	10.6484	11.0356
known:OW982311.1_36363	known	mga-miR-455-5p	gga-miR-455-5p	10.7402	10.606	10.6731	10.348	10.2861	10.317	9.70216	9.70781	9.70498	11.1909	11.1049	11.1479	10.3695	10.5652	10.4673	10.4617
known:OW982311.1_36384	known	mga-miR-199-5p	gga-miR-199-5p	10.7911	10.8401	10.8156	10.2942	10.8262	10.5602	10.7363	10.5843	10.6603	10.5833	10.5267	10.555	10.5556	10.4862	10.5209	10.6296
known:OW982311.1_36636	known	mga-miR-181a-5p	gga-miR-181a-5p	7.67758	7.2054	7.44149	6.96844	7.44671	7.20757	7.65228	7.49591	7.5741	7.53647	7.55036	7.54341	7.32757	7.16322	7.2454	7.41361
known:OW982311.1_36638	known	mga-miR-181b-5p	gga-miR-181b-5p	7.37235	6.77566	7.074	6.50113	6.99512	6.74813	7.65228	7.46682	7.55955	7.40517	7.6254	7.51528	7.11651	7.12583	7.12117	7.20952
known:OW982311.1_36874	known	mga-miR-219b	gga-miR-219b	7.27181	7.12036	7.19608	7.60384	8.28009	7.94197	7.77763	7.89576	7.8367	7.6854	7.44381	7.5646	7.84457	7.16322	7.5039	7.61613
known:OW982311.1_36985	known	mga-miR-126-5p	gga-miR-126-5p	3.9175	5.65606	4.78678	6.19487	5.89163	6.04325	5.46369	5.18524	5.32447	5.59608	5.08673	5.34141	4.69028	5.20816	4.94922	5.3133
known:OW982312.1_38000	known	mga-miR-2184a-5p	gga-miR-2184a-5p	6.54209	7.53609	7.03909	6.69452	6.25585	6.47518	5.20265	6.37893	5.79079	5.18024	6.55512	5.86768	6.26353	4.88905	5.57629	6.19077
known:OW982312.1_38160	known	mga-miR-21-5p	gga-miR-21-5p	17.0623	17.471	17.2666	17.5623	16.9721	17.2672	16.7772	16.8714	16.8243	16.6229	16.9172	16.7701	16.6669	16.6918	16.6794	16.9817
known:OW982312.1_38440	known	mga-miR-22-5p	gga-miR-22-5p	11.3855	11.0327	11.2091	10.8149	11.0311	10.923	11.316	10.8911	11.1036	11.2351	11.3533	11.2942	11.144	11.06	11.102	11.1281
known:OW982312.1_38543	known	mga-miR-301b-5p	gga-miR-301b-5p	5.42613	4.38226	4.9042	5.09909	5.40322	5.25116	5.5784	3.88419	4.7313	6.18185	5.34537	5.76361	4.69028	5.05741	4.87385	5.12132
known:OW982312.1_38546	known	mga-miR-130c-5p	gga-miR-130c-5p	11.2132	10.8729	11.0431	10.2641	11.4314	10.8477	11.7081	10.8746	11.2914	11.3332	11.3643	11.3487	11.441	11.4239	11.4325	11.1755
known:OW982313.1_39842	known	mga-miR-429-5p	gga-miR-429-5p	6.45306	7.32426	6.88866	7.01749	6.84273	6.93011	5.33907	5.32147	5.33027	7.01263	6.79072	6.90168	5.04896	4.88905	4.969	6.29215
known:OW982313.1_39873	known	mga-miR-34a-5p	gga-miR-34a-5p	9.84328	10.0384	9.94083	9.36187	10.6688	10.0154	11.0034	10.0494	10.5264	11.0414	11.0447	11.043	11.0204	10.8892	10.9548	10.4633
known:OW982314.1_40988	known	mga-miR-100-5p	gga-miR-100-5p	12.4434	12.1353	12.2894	11.9123	12.2603	12.0863	12.0046	11.805	11.9048	12.4293	12.5295	12.4794	12.2491	12.2237	12.2364	12.1966
known:OW982314.1_40990	known	mga-let-7a-5p	gga-let-7a-5p	12.8811	12.9743	12.9277	13.3774	12.6719	13.0246	12.7914	12.9066	12.849	12.959	13.041	13	12.8926	12.889	12.8908	12.9418
known:OW982314.1_41004	known	mga-miR-125b-5p	gga-miR-125b-5p	14.2908	14.8933	14.592	14.677	14.6071	14.6421	14.3251	14.5039	14.4145	14.8311	14.8315	14.8313	14.7752	14.7327	14.754	14.6391
known:OW982315.1_40523	known	mga-miR-1b-5p	gga-miR-1b-5p	3.25304	5.06726	4.16015	7.01749	6.47906	6.74828	6.62807	7.13825	6.88316	6.71286	6.87515	6.794	6.99814	7.23523	7.11669	6.28501
known:OW982315.1_40545	known	mga-miR-30e-5p	gga-miR-30e-5p	11.5609	11.8235	11.6922	11.6104	11.3131	11.4618	11.1216	11.0565	11.089	11.1141	11.2484	11.1813	10.8656	10.903	10.8843	11.2887
known:OW982315.1_40548	known	mga-miR-30c-5p	gga-miR-30c-5p	10.8877	10.7509	10.8193	10.7365	10.7568	10.7466	11.0513	10.9343	10.9928	10.707	10.7359	10.7214	10.7815	10.6985	10.74	10.8086
known:OW982316.1_42151	known	mga-miR-196-5p	gga-miR-196-5p	9.01414	9.20737	9.11076	9.28382	8.67557	8.9797	7.93662	7.9598	7.94821	8.69976	8.46867	8.58421	7.84457	7.96404	7.90431	8.54837
known:OW982316.1_42152	known	mga-miR-196-5p	gga-miR-196-5p	9.01414	9.20737	9.11076	9.28382	8.67557	8.9797	7.93662	7.9598	7.94821	8.69976	8.46867	8.58421	7.84457	7.96404	7.90431	8.54837
known:OW982317.1_41863	known	mga-let-7a-5p	gga-let-7a-5p	14.39	14.4608	14.4254	14.9303	14.2328	14.5816	14.4202	14.5624	14.4913	14.4968	14.5292	14.513	14.4967	14.4883	14.4925	14.5014
known:OW982317.1_41865	known	mga-let-7k-5p	gga-let-7k-5p	12.9002	13.243	13.0716	13.5289	12.7228	13.1258	12.7921	12.9493	12.8707	12.8265	12.876	12.8512	12.6927	12.7291	12.7109	12.9414
known:OW982317.1_41877	known	mga-miR-135a-5p	gga-miR-135a-5p	4.37071	3.6329	4.0018	4.67878	5.07869	4.87874	5.46369	6.10458	5.78414	4.59367	5.22184	4.90775	5.96006	6.05114	6.0056	5.05203
known:OW982317.1_41916	known	mga-miR-29c-5p	gga-miR-29c-5p	11.1755	11.1713	11.1734	11.3167	11.9464	11.6316	11.7065	10.7832	11.2448	11.9735	12.0087	11.9911	11.7234	11.5207	11.6221	11.5262
known:OW982317.1_41918	known	mga-miR-29b-2-5p	gga-miR-29b-2-5p	10.6021	10.8064	10.7043	10.7655	11.1083	10.9369	10.4503	10.3213	10.3858	10.7981	11.1288	10.9634	10.937	10.9277	10.9324	10.774
known:OW982318.1_43175	known	mga-miR-7	gga-miR-7	8.4954	8.92343	8.70942	8.68331	8.66045	8.67188	8.06021	7.91742	7.98882	7.56751	7.57581	7.57166	7.56814	7.57753	7.57284	8.14079
known:OW982319.1_40269	known	mga-miR-2188-5p	gga-miR-2188-5p	7.10649	6.24357	6.67503	4.41152	4.06557	4.23855	3.49325	3.48062	3.48694	3.58881	4.36722	3.97802	3.49104	2.93063	3.21084	4.39695
known:OW982324.1_46568	known	mga-miR-12266-5p	gga-miR-12266-5p	6.78032	7.43406	7.10719	7.57136	6.25585	6.9136	5.5784	5.85804	5.71822	6.59729	5.66289	6.13009	5.46058	5.34464	5.40261	6.31518
novel:CALPDS010000116.1_47237	novel	mga-miR-N99		5.2257	4.87297	5.04933	6.75362	5.54168	6.14765	4.8837	5.94499	5.41434	5.59608	5.45915	5.52762	5.46058	5.20816	5.33437	5.50611
novel:OW982291.1_1361	novel	mga-miR-N5		1.98428	5.77213	3.8782	3.65753	5.99166	4.8246	6.33363	5.85804	6.09584	4.81675	4.11283	4.46479	6.33038	5.69036	6.01037	4.9865
novel:OW982291.1_2437	novel	mga-miR-N10		4.37071	5.77213	5.07142	3.65753	1.98428	2.82091	1.98428	2.91833	2.45131	4.00628	4.11283	4.05956	4.21184	1.98428	3.09806	3.52898
novel:OW982291.1_3027	novel	mga-miR-N11		5.42613	4.38226	4.9042	3.65753	5.54168	4.5996	2.92767	3.48062	3.20415	5.00991	4.93765	4.97378	4.88074	5.05741	4.96907	4.49881
novel:OW982291.1_3369	novel	mga-miR-N12		8.30502	7.43406	7.86954	4.90419	6.25585	5.58002	5.46369	5.18524	5.32447	6.59729	7.49807	7.04768	5.57527	6.05114	5.8132	6.36368
novel:OW982291.1_3395	novel	mga-miR-N13		4.37071	1.98428	3.1775	3.65753	4.39276	4.02515	1.98428	1.98428	1.98428	2.99898	1.98428	2.49163	3.89599	3.49726	3.69663	3.03064
novel:OW982291.1_4098	novel	mga-miR-N17		4.99285	5.23847	5.11566	1.98428	4.39276	3.18852	3.49325	3.48062	3.48694	5.00991	4.5834	4.79666	3.89599	4.21939	4.05769	4.13419
novel:OW982291.1_4262	novel	mga-miR-N18		3.25304	4.38226	3.81765	1.98428	1.98428	1.98428	2.92767	1.98428	2.45598	4.59367	3.40995	4.00181	1.98428	1.98428	1.98428	2.91055
novel:OW982291.1_4949	novel	mga-miR-N19		6.54209	7.39838	6.97023	7.50411	7.21801	7.36106	6.39752	6.10458	6.25105	6.0993	6.2734	6.18635	5.87305	6.20251	6.03778	6.59869
novel:OW982291.1_4950	novel	mga-miR-N20		6.45306	7.39838	6.92572	7.46927	7.1761	7.32269	6.39752	6.10458	6.25105	6.0993	6.44894	6.27412	5.87305	6.12881	6.00093	6.59447
novel:OW982291.1_5254	novel	mga-miR-N21		5.90031	4.38226	5.14129	3.051	3.64173	3.34636	3.8985	3.48062	3.68956	5.00991	5.34537	5.17764	2.92603	3.90304	3.41454	4.20669
novel:OW982291.1_5555	novel	mga-miR-N23		7.21878	4.38226	5.80052	3.051	3.03898	3.04499	1.98428	1.98428	1.98428	5.00991	4.77137	4.89064	1.98428	2.93063	2.45746	3.71973
novel:OW982291.1_5831	novel	mga-miR-N24		6.2566	5.97952	6.11806	7.28122	6.40843	6.84482	6.87249	6.5551	6.71379	7.43913	7.89174	7.66543	7.54018	7.04799	7.29408	6.90104
novel:OW982291.1_6047	novel	mga-miR-N25		6.45306	5.65606	6.05456	4.41152	4.65929	4.53541	3.49325	3.48062	3.48694	5.00991	3.80378	4.40685	3.49104	3.49726	3.49415	4.45997
novel:OW982291.1_6215	novel	mga-miR-N26		6.7052	6.24357	6.47438	6.27774	6.89534	6.58654	6.12298	6.31507	6.21903	6.65624	6.33432	6.49528	6.62479	6.96571	6.79525	6.49401
novel:OW982291.1_6348	novel	mga-miR-N28		6.0291	5.52983	5.77947	5.56281	3.64173	4.60227	5.05197	3.88419	4.46808	5.33257	4.36722	4.84989	4.88074	5.20816	5.04445	4.942
novel:OW982291.1_6374	novel	mga-miR-N29		6.62595	7.24612	6.93603	5.68929	4.06557	4.87743	3.8985	5.32147	4.60999	4.32966	5.56461	4.94714	5.78046	5.34464	5.56255	5.37406
novel:OW982291.1_6827	novel	mga-miR-N30		6.35817	4.87297	5.61557	7.32084	6.5464	6.93362	4.8837	5.85804	5.37087	6.76735	6.55512	6.66124	7.32757	7.04799	7.18778	6.29425
novel:OW982291.1_6861	novel	mga-miR-N31		4.37071	1.98428	3.1775	3.65753	3.03898	3.34826	4.69318	3.88419	4.28868	1.98428	2.86649	2.42539	4.21184	3.49726	3.85455	3.38776
novel:OW982291.1_7006	novel	mga-miR-N32		4.71506	4.64838	4.68172	5.09909	5.07869	5.08889	6.39752	6.24827	6.32289	5.47033	4.93765	5.20399	6.04212	5.58407	5.81309	5.39419
novel:OW982291.1_7260	novel	mga-miR-N34		1.98428	1.98428	1.98428	3.051	1.98428	2.51764	4.21453	5.03479	4.62466	2.99898	3.80378	3.40138	5.57527	5.96904	5.77216	3.50916
novel:OW982291.1_87	novel	mga-miR-N2		3.25304	5.06726	4.16015	3.65753	3.03898	3.34826	1.98428	1.98428	1.98428	4.32966	3.40995	3.86981	1.98428	1.98428	1.98428	3.14686
novel:OW982291.1_97	novel	mga-miR-N3		7.59676	6.32184	6.9593	1.98428	3.64173	2.81301	3.49325	4.67666	4.08496	5.81882	5.56461	5.69172	3.49104	4.88905	4.19004	4.78764
novel:OW982292.1_10364	novel	mga-miR-N43		6.85172	5.65606	6.25389	6.10695	6.40843	6.25769	5.96326	6.49873	6.231	5.47033	6.39277	5.93155	6.11976	5.34464	5.7322	6.1062
novel:OW982292.1_8715	novel	mga-miR-N40		7.51114	8.03146	7.7713	7.91989	7.25873	7.58931	5.46369	4.67666	5.07018	8.03546	7.91186	7.97366	5.68151	6.20251	5.94201	6.93553
novel:OW982292.1_9415	novel	mga-miR-N41		5.60208	6.16081	5.88145	1.98428	4.06557	3.02493	1.98428	1.98428	1.98428	2.99898	4.5834	3.79119	1.98428	2.93063	2.45746	3.49718
novel:OW982293.1_12561	novel	mga-miR-N49		4.99285	5.97952	5.48619	4.67878	3.03898	3.85888	3.49325	2.91833	3.20579	4.00628	4.77137	4.38883	3.49104	1.98428	2.73766	4.02103
novel:OW982293.1_12779	novel	mga-miR-N51		4.37071	4.0557	4.2132	3.051	4.39276	3.72188	2.92767	1.98428	2.45598	1.98428	3.40995	2.69712	3.89599	3.90304	3.89952	3.36168
novel:OW982293.1_13080	novel	mga-miR-N52		1.98428	3.6329	2.80859	3.051	1.98428	2.51764	1.98428	3.88419	2.93424	3.58881	4.5834	4.08611	2.92603	4.47869	3.70236	3.1746
novel:OW982293.1_13144	novel	mga-miR-N53		1.98428	3.6329	2.80859	4.67878	3.64173	4.16026	5.33907	5.76552	5.55229	4.32966	3.80378	4.06672	5.1996	5.34464	5.27212	4.3077
novel:OW982293.1_13427	novel	mga-miR-N54		4.37071	7.74937	6.06004	7.11086	6.5464	6.82863	3.49325	1.98428	2.73877	5.59608	5.34537	5.47073	1.98428	3.49726	2.74077	4.91257
novel:OW982293.1_13839	novel	mga-miR-N55		3.25304	4.64838	3.95071	5.42416	4.06557	4.74487	5.05197	5.03479	5.04338	5.00991	2.86649	3.9382	4.21184	5.34464	4.77824	4.47057
novel:OW982293.1_13890	novel	mga-miR-N56		6.91975	6.32184	6.6208	8.30288	8.13451	8.2187	7.08144	7.24491	7.16317	7.47231	7.60082	7.53656	6.91347	6.87846	6.89596	7.31497
novel:OW982293.1_14451	novel	mga-miR-N57		7.59676	8.45267	8.02472	9.15822	7.64407	8.40114	8.61133	9.04002	8.82567	7.65681	7.78667	7.72174	9.26693	9.14244	9.20469	8.38066
novel:OW982294.1_43852	novel	mga-miR-N58		7.79091	6.07301	6.93196	4.08324	4.39276	4.238	3.49325	2.91833	3.20579	2.99898	4.11283	3.55591	4.69028	5.20816	4.94922	4.54953
novel:OW982294.1_44395	novel	mga-miR-N60	gga-miR-7b	3.25304	4.0557	3.65437	4.67878	1.98428	3.33153	4.8837	5.03479	4.95925	4.32966	2.86649	3.59808	5.33598	2.93063	4.13331	3.92116
novel:OW982294.1_45097	novel	mga-miR-N63		7.16373	7.02998	7.09685	7.39697	7.97257	7.68477	5.87624	6.49873	6.18748	6.53584	6.14326	6.33955	5.96006	6.4646	6.21233	6.73933
novel:OW982294.1_46254	novel	mga-miR-N65		6.14733	4.64838	5.39786	1.98428	3.03898	2.51163	1.98428	1.98428	1.98428	2.99898	4.11283	3.55591	2.92603	3.49726	3.21164	3.34088
novel:OW982295.1_14863	novel	mga-miR-N68		3.9175	4.87297	4.39524	4.67878	3.03898	3.85888	3.8985	5.44593	4.67222	4.59367	5.22184	4.90775	2.92603	3.49726	3.21164	4.2804
novel:OW982295.1_15424	novel	mga-miR-N72		7.04689	7.39838	7.22263	6.69452	6.0852	6.38986	4.47361	5.85804	5.16583	7.10015	6.83355	6.96685	5.33598	1.98428	3.66013	6.0397
novel:OW982295.1_15749	novel	mga-miR-N73		5.42613	5.77213	5.59913	3.65753	4.06557	3.86155	1.98428	1.98428	1.98428	5.18024	4.77137	4.97581	4.47081	4.69841	4.58461	4.17368
novel:OW982295.1_16736	novel	mga-miR-N76		3.9175	5.77213	4.84481	3.051	4.39276	3.72188	3.8985	3.88419	3.89135	4.81675	5.34537	5.08106	4.21184	5.46931	4.84058	4.44989
novel:OW982295.1_17096	novel	mga-miR-N77		6.91975	5.65606	6.28791	1.98428	1.98428	1.98428	1.98428	2.91833	2.45131	5.00991	5.56461	5.28726	1.98428	2.93063	2.45746	3.78194
novel:OW982296.1_17269	novel	mga-miR-N79		6.45306	6.53401	6.49353	7.89386	7.51554	7.7047	8.91404	9.35779	9.13592	7.10015	7.03048	7.06532	8.9537	8.6961	8.8249	7.77487
novel:OW982296.1_17909	novel	mga-miR-N82		8.58194	5.97952	7.28073	4.41152	5.40322	4.90737	4.47361	4.45759	4.4656	6.71286	6.33432	6.52359	4.47081	2.93063	3.70072	5.49524
novel:OW982296.1_20196	novel	mga-miR-N86		7.71635	5.77213	6.74424	4.08324	3.03898	3.56111	2.92767	4.19919	3.56343	6.01173	5.92297	5.96735	4.69028	3.49726	4.09377	4.83542
novel:OW982296.1_20257	novel	mga-miR-N87		3.9175	5.23847	4.57798	5.68929	5.25006	5.46968	6.82681	6.44007	6.63344	5.00991	5.34537	5.17764	6.82351	7.08743	6.95547	5.67766
novel:OW982297.1_21579	novel	mga-miR-N89		6.35817	6.98258	6.67037	6.27774	5.668	5.97287	2.92767	3.48062	3.20415	5.33257	5.75489	5.54373	4.69028	3.90304	4.29666	5.19762
novel:OW982297.1_22048	novel	mga-miR-N90		5.75889	5.52983	5.64436	4.08324	3.03898	3.56111	3.8985	3.48062	3.68956	4.32966	4.77137	4.55052	4.88074	5.34464	5.11269	4.46872
novel:OW982297.1_22163	novel	mga-miR-N91		7.46634	5.97952	6.72293	4.08324	5.07869	4.58096	3.8985	4.86681	4.38266	6.01173	4.93765	5.47469	3.49104	5.20816	4.3496	5.15592
novel:OW982297.1_22208	novel	mga-miR-N92		6.98472	6.24357	6.61415	6.69452	5.89163	6.29307	4.8837	4.86681	4.87526	6.40448	6.83355	6.61901	5.57527	5.05741	5.31634	5.98837
novel:OW982297.1_22547	novel	mga-miR-N93		6.35817	6.32184	6.34001	5.27076	4.88418	5.07747	1.98428	1.98428	1.98428	4.81675	4.77137	4.79406	3.49104	1.98428	2.73766	4.2902
novel:OW982298.1_24178	novel	mga-miR-N95		5.60208	6.71893	6.16051	7.84033	7.48154	7.66093	7.22922	6.98254	7.10588	7.2982	6.60542	6.95181	7.6225	7.16322	7.39286	7.03022
novel:OW982298.1_24345	novel	mga-miR-N96		11.5582	9.66322	10.6107	9.45385	9.43978	9.44681	10.1406	9.97901	10.0598	10.8464	10.7246	10.7855	10.1184	10.1699	10.1441	10.2141
novel:OW982298.1_24354	novel	mga-miR-N97		6.91975	1.98428	4.45202	3.051	4.39276	3.72188	4.47361	4.45759	4.4656	5.71175	5.45915	5.58545	4.21184	4.69841	4.45512	4.54179
novel:OW982298.1_24470	novel	mga-miR-N98		6.85172	6.39609	6.6239	7.11086	6.33415	6.72251	6.4587	5.18524	5.82197	6.81986	6.39277	6.60631	5.78046	6.20251	5.99148	6.37907
novel:OW982299.1_25711	novel	mga-miR-N101		5.90031	5.65606	5.77819	3.65753	4.39276	4.02515	2.92767	1.98428	2.45598	4.81675	4.77137	4.79406	4.69028	4.21939	4.45484	4.2907
novel:OW982299.1_26240	novel	mga-miR-N102		1.98428	1.98428	1.98428	1.98428	1.98428	1.98428	5.5784	6.10458	5.84149	2.99898	2.86649	2.93274	4.88074	3.49726	4.189	3.32903
novel:OW982300.1_27462	novel	mga-miR-N103		8.90088	6.46669	7.68379	5.91318	3.64173	4.77745	4.69318	3.88419	4.28868	6.33402	5.92297	6.12849	4.21184	3.90304	4.05744	5.48215
novel:OW982300.1_28100	novel	mga-miR-N106		1.98428	5.06726	3.52577	4.41152	1.98428	3.1979	4.8837	5.18524	5.03447	1.98428	1.98428	1.98428	2.92603	4.69841	3.81222	3.48941
novel:OW982301.1_28870	novel	mga-miR-N107		3.9175	4.38226	4.14988	6.35611	5.40322	5.87967	6.12298	5.76552	5.94425	6.0993	5.08673	5.59301	6.33038	6.05114	6.19076	5.50585
novel:OW982301.1_30007	novel	mga-miR-N112		3.25304	3.03228	3.14266	4.67878	4.65929	4.66904	4.21453	3.88419	4.04936	1.98428	3.40995	2.69712	4.47081	4.21939	4.3451	3.74034
novel:OW982302.1_30532	novel	mga-miR-N114		3.25304	4.87297	4.063	3.051	3.64173	3.34636	4.21453	4.45759	4.33606	5.18024	4.36722	4.77373	1.98428	2.93063	2.45746	3.89088
novel:OW982302.1_30555	novel	mga-miR-N115		5.42613	4.87297	5.14955	1.98428	1.98428	1.98428	1.98428	1.98428	1.98428	2.99898	1.98428	2.49163	2.92603	2.93063	2.92833	2.90614
novel:OW982302.1_30840	novel	mga-miR-N116		3.25304	3.03228	3.14266	5.27076	4.88418	5.07747	5.33907	5.03479	5.18693	4.59367	4.11283	4.35325	6.26353	5.78936	6.02644	4.6667
novel:OW982303.1_32127	novel	mga-miR-N118		3.25304	1.98428	2.61866	4.08324	1.98428	3.03376	3.49325	4.45759	3.97542	3.58881	2.86649	3.22765	2.92603	4.47869	3.70236	3.28366
novel:OW982303.1_32508	novel	mga-miR-N119		9.04494	8.9606	9.00277	8.85507	9.72052	9.28779	9.52039	9.18102	9.3507	8.92019	8.92988	8.92503	9.24977	9.46796	9.35886	9.17262
novel:OW982303.1_32646	novel	mga-miR-N120		3.25304	5.23847	4.24575	4.67878	4.88418	4.78148	3.8985	4.45759	4.17805	4.00628	4.11283	4.05956	3.49104	4.21939	3.85521	4.25035
novel:OW982303.1_32745	novel	mga-miR-N121		9.30871	8.48705	8.89788	8.17899	8.17762	8.17831	6.95974	7.21022	7.08498	8.18306	8.0635	8.12328	7.86726	7.96404	7.91565	8.0489
novel:OW982303.1_32885	novel	mga-miR-N122	gga-let-7d	8.93416	8.9606	8.94738	9.5898	9.10211	9.34595	9.06923	9.42739	9.24831	8.89594	9.11487	9.0054	9.20594	9.32677	9.26635	9.15528
novel:OW982303.1_33145	novel	mga-miR-N123		5.2257	5.77213	5.49891	6.27774	4.88418	5.58096	4.21453	5.32147	4.768	4.59367	4.36722	4.48044	4.47081	3.90304	4.18692	4.9542
novel:OW982304.1_31742	novel	mga-miR-N124		3.25304	4.38226	3.81765	5.42416	3.64173	4.53295	5.78363	5.94499	5.86431	5.47033	5.34537	5.40785	5.68151	5.05741	5.36946	4.97194
novel:OW982304.1_32046	novel	mga-miR-N126		4.37071	3.03228	3.7015	4.08324	3.03898	3.56111	3.8985	4.45759	4.17805	3.58881	2.86649	3.22765	2.92603	1.98428	2.45516	3.49394
novel:OW982305.1_26408	novel	mga-miR-N127		4.37071	5.23847	4.80459	4.41152	4.06557	4.23855	4.21453	3.48062	3.84758	4.32966	4.11283	4.22125	4.21184	4.69841	4.45512	4.30329
novel:OW982306.1_33312	novel	mga-miR-N131		4.71506	4.38226	4.54866	1.98428	1.98428	1.98428	2.92767	1.98428	2.45598	4.32966	4.5834	4.45653	3.49104	1.98428	2.73766	3.27226
novel:OW982306.1_33361	novel	mga-miR-N133		6.45306	6.53401	6.49353	5.27076	5.25006	5.26041	5.78363	4.19919	4.99141	6.40448	5.84138	6.12293	5.78046	4.47869	5.12957	5.63314
novel:OW982306.1_33456	novel	mga-miR-N134		5.42613	5.39149	5.40881	5.09909	3.64173	4.37041	4.47361	1.98428	3.22895	5.00991	4.36722	4.68857	4.47081	4.88905	4.67993	4.46072
novel:OW982306.1_33626	novel	mga-miR-N135		6.54209	4.87297	5.70753	3.65753	4.65929	4.15841	2.92767	1.98428	2.45598	5.33257	5.56461	5.44859	3.89599	3.49726	3.69663	4.33606
novel:OW982306.1_33995	novel	mga-miR-N136		5.2257	4.64838	4.93704	5.91318	5.99166	5.95242	4.8837	4.86681	4.87526	6.53584	5.56461	6.05023	5.78046	5.34464	5.56255	5.46928
novel:OW982306.1_34052	novel	mga-miR-N137		4.99285	5.39149	5.19217	4.41152	5.25006	4.83079	4.69318	2.91833	3.80575	5.00991	4.11283	4.56137	2.92603	3.90304	3.41454	4.42853
novel:OW982307.1_34369	novel	mga-miR-N138		3.25304	4.64838	3.95071	4.08324	4.65929	4.37126	3.8985	2.91833	3.40842	3.58881	4.36722	3.97802	4.69028	1.98428	3.33728	3.84284
novel:OW982307.1_34694	novel	mga-miR-N140		10.1356	10.3358	10.2357	10.6994	10.2959	10.4977	10.9377	11.0018	10.9697	10.5331	10.5037	10.5184	11.2209	11.1948	11.2078	10.6486
novel:OW982307.1_34905	novel	mga-miR-N142		7.37235	5.23847	6.30541	4.41152	3.64173	4.02663	1.98428	3.48062	2.73245	4.81675	4.5834	4.70008	3.49104	3.49726	3.49415	4.30586
novel:OW982307.1_34911	novel	mga-miR-N143		3.25304	3.03228	3.14266	4.67878	3.03898	3.85888	5.33907	4.86681	5.10294	2.99898	4.77137	3.88518	3.89599	4.47869	4.18734	4.02455
novel:OW982307.1_34924	novel	mga-miR-N144		7.51114	4.64838	6.07976	3.65753	4.88418	4.27085	1.98428	1.98428	1.98428	5.00991	4.93765	4.97378	3.49104	1.98428	2.73766	4.1001
novel:OW982308.1_39397	novel	mga-miR-N145		1.98428	1.98428	1.98428	1.98428	3.64173	2.81301	4.8837	5.03479	4.95925	2.99898	1.98428	2.49163	5.46058	4.47869	4.96963	3.33456
novel:OW982309.1_35441	novel	mga-miR-N146		4.37071	5.06726	4.71898	4.67878	3.64173	4.16026	3.49325	3.48062	3.48694	4.00628	2.86649	3.43639	3.49104	3.49726	3.49415	3.88543
novel:OW982309.1_35586	novel	mga-miR-N147		4.71506	3.6329	4.17398	3.051	3.03898	3.04499	5.05197	2.91833	3.98515	4.00628	3.80378	3.90503	3.89599	3.90304	3.89952	3.79475
novel:OW982310.1_37256	novel	mga-miR-N149		6.14733	6.24357	6.19545	6.43044	5.25006	5.84025	6.68038	5.44593	6.06316	4.59367	5.56461	5.07914	6.51413	7.16322	6.83868	5.94367
novel:OW982311.1_36518	novel	mga-miR-N150		3.25304	6.32184	4.78744	5.09909	5.54168	5.32038	5.33907	5.18524	5.26215	4.00628	4.11283	4.05956	4.69028	4.21939	4.45484	4.79988
novel:OW982311.1_36895	novel	mga-miR-N151		3.25304	5.87955	4.56629	4.08324	4.65929	4.37126	1.98428	2.91833	2.45131	2.99898	3.80378	3.40138	1.98428	2.93063	2.45746	3.5204
novel:OW982312.1_37839	novel	mga-miR-N152		7.10649	5.06726	6.08688	5.42416	4.88418	5.15417	2.92767	2.91833	2.923	5.47033	5.08673	5.27853	3.49104	4.21939	3.85521	4.71701
novel:OW982312.1_37957	novel	mga-miR-N154		11.1367	11.3098	11.2232	11.2895	11.2639	11.2767	10.3529	10.4569	10.4049	10.9501	10.8757	10.9129	11.2405	11.1372	11.1889	10.9879
novel:OW982312.1_38376	novel	mga-miR-N155		4.71506	1.98428	3.34967	1.98428	3.64173	2.81301	3.49325	3.88419	3.68872	2.99898	2.86649	2.93274	3.89599	4.69841	4.2972	3.35334
novel:OW982313.1_39729	novel	mga-miR-N157		6.85172	6.46669	6.65921	7.53813	7.13294	7.33553	7.042	7.52442	7.28321	6.87052	6.44894	6.65973	7.59558	7.40094	7.49826	7.05783
novel:OW982315.1_40541	novel	mga-miR-N158		3.25304	3.03228	3.14266	5.09909	5.07869	5.08889	4.47361	4.67666	4.57514	1.98428	3.40995	2.69712	4.47081	4.21939	4.3451	3.94297
novel:OW982315.1_40718	novel	mga-miR-N159		5.90031	5.77213	5.83622	5.42416	5.54168	5.48292	4.69318	3.48062	4.0869	5.59608	5.56461	5.58035	4.47081	4.88905	4.67993	5.16564
novel:OW982316.1_42271	novel	mga-miR-N162		6.78032	5.87955	6.32993	4.41152	4.65929	4.53541	2.92767	1.98428	2.45598	4.32966	4.93765	4.63366	4.47081	1.98428	3.22754	4.30857
novel:OW982316.1_42309	novel	mga-miR-N165		3.25304	3.6329	3.44297	4.08324	1.98428	3.03376	4.21453	5.18524	4.69988	4.81675	1.98428	3.40052	3.49104	4.21939	3.85521	3.67441
novel:OW982316.1_42310	novel	mga-miR-N166		1.98428	4.0557	3.01999	4.08324	1.98428	3.03376	4.21453	5.18524	4.69988	4.81675	1.98428	3.40052	3.49104	4.69841	4.09472	3.61799
novel:OW982316.1_42312	novel	mga-miR-N167		3.9175	4.38226	4.14988	5.91318	5.78414	5.84866	5.78363	6.24827	6.01595	5.59608	4.5834	5.08974	6.11976	6.4646	6.29218	5.42122
novel:OW982317.1_41730	novel	mga-miR-N168		5.2257	5.23847	5.23208	5.68929	5.668	5.67865	6.95974	6.8979	6.92882	6.01173	5.75489	5.88331	6.33038	6.87846	6.60442	6.02696
novel:OW982317.1_41751	novel	mga-miR-N169		6.0291	6.07301	6.05106	4.08324	1.98428	3.03376	3.8985	3.88419	3.89135	2.99898	4.11283	3.55591	1.98428	3.90304	2.94366	3.96311
novel:OW982317.1_41789	novel	mga-miR-N170		7.46634	6.77566	7.121	8.4708	7.76208	8.11644	7.65228	7.8057	7.72899	7.71342	7.35839	7.53591	7.64893	8.04641	7.84767	7.65731
novel:OW982318.1_42875	novel	mga-miR-N172	gga-miR-7	3.25304	4.64838	3.95071	4.08324	4.39276	4.238	4.21453	5.03479	4.62466	2.99898	3.40995	3.20447	5.04896	4.47869	4.76382	4.11294
novel:OW982318.1_43086	novel	mga-miR-N173		8.79618	6.07301	7.43459	4.67878	4.39276	4.53577	2.92767	4.67666	3.80217	6.71286	7.1023	6.90758	4.21184	4.47869	4.34526	5.48078
novel:OW982319.1_40064	novel	mga-miR-N174		6.0291	5.65606	5.84258	4.41152	5.25006	4.83079	5.87624	5.18524	5.53074	4.32966	6.0735	5.20158	5.78046	5.96904	5.87475	5.42618
novel:OW982319.1_40159	novel	mga-miR-N175		4.71506	3.03228	3.87367	4.08324	1.98428	3.03376	2.92767	1.98428	2.45598	4.32966	2.86649	3.59808	1.98428	1.98428	1.98428	3.06093
novel:OW982319.1_40314	novel	mga-miR-N177		4.37071	3.03228	3.7015	1.98428	1.98428	1.98428	4.47361	4.19919	4.3364	4.81675	3.40995	4.11335	1.98428	3.49726	2.74077	3.42058
novel:OW982319.1_40347	novel	mga-miR-N178		1.98428	1.98428	1.98428	4.08324	4.65929	4.37126	4.21453	4.45759	4.33606	2.99898	4.5834	3.79119	4.88074	3.90304	4.39189	3.73087
novel:OW982319.1_40349	novel	mga-miR-N179		3.25304	3.6329	3.44297	3.051	4.88418	3.96759	4.47361	1.98428	3.22895	1.98428	4.11283	3.04856	4.21184	4.47869	4.34526	3.55391
novel:OW982319.1_40350	novel	mga-miR-N180		3.25304	3.6329	3.44297	3.051	4.88418	3.96759	4.47361	1.98428	3.22895	1.98428	4.11283	3.04856	4.21184	4.47869	4.34526	3.55391
novel:OW982319.1_40366	novel	mga-miR-N181		4.99285	5.06726	5.03006	4.67878	4.65929	4.66904	4.69318	4.67666	4.68492	5.00991	4.5834	4.79666	4.88074	3.49726	4.189	4.70857
novel:OW982320.1_41282	novel	mga-miR-N182		3.9175	4.0557	3.9866	4.08324	4.06557	4.0744	5.68466	5.85804	5.77135	5.00991	4.5834	4.79666	6.11976	5.05741	5.58858	4.7903
novel:OW982320.1_41385	novel	mga-miR-N183		5.60208	6.71893	6.16051	6.63289	6.5464	6.58965	6.95974	5.56051	6.26012	6.9668	6.79072	6.87876	6.77634	7.04799	6.91216	6.5351
novel:OW982320.1_41483	novel	mga-miR-N184		6.78032	7.56856	7.17444	8.01958	7.21801	7.61879	8.36193	8.3899	8.37591	7.14199	7.23602	7.18901	7.97564	8.28564	8.13064	7.66684
novel:OW982321.1_43195	novel	mga-miR-N185		8.86682	9.23797	9.05239	8.60523	8.84561	8.72542	7.84793	7.78228	7.8151	8.6426	8.49559	8.56909	9.07561	9.30184	9.18872	8.63311
novel:OW982321.1_43500	novel	mga-miR-N188		4.37071	4.38226	4.37648	5.68929	3.64173	4.66551	4.21453	4.45759	4.33606	4.32966	4.11283	4.22125	2.92603	4.21939	3.57271	4.28167
novel:OW982322.1_46516	novel	mga-miR-N190		4.71506	4.87297	4.79402	5.42416	4.88418	5.15417	1.98428	5.03479	3.50954	2.99898	2.86649	2.93274	1.98428	3.90304	2.94366	3.93277
novel:OW982326.1_36224	novel	mga-miR-N192		9.2305	7.88446	8.55748	7.94547	7.87116	7.90831	8.55641	8.17292	8.36466	8.47264	8.69458	8.58361	8.22439	7.70979	7.96709	8.29831
