# Supplementary material for: Expression of miRNAs in turkey muscle satellite cells and differential response to thermal challenge
Source: Front Physiol. 2023 Nov 23;14:1293264. doi: 10.3389/fphys.2023.1293264 (PMC10701595; doi:10.3389/fphys.2023.1293264)
Supplement: Supplementary file 2 [file Table3.XLSX]

## Sheet: Sheet1
Supplementary Table 3 Differentially expressed miRNAs in proliferating skeletal muscle SCs.1
		NCT 43°C vs 38°C		RBC2 43°C vs 38°C		38°C		43°C
						RBC2 vs NCT		RBC2 vs NCT
ID	miRDeep status	log2FC	FDR p-value	log2FC	FDR p-value	log2FC	FDR p-value	log2FC	FDR p-value
mga-let-7f-5p	known	-0.239	0.719	0.264	0	-0.57	0.41	-0.067	0.734
mga-let-7f-5p	known	-0.237	0.719	0.265	0	-0.567	0.41	-0.065	0.741
mga-miR-1a-1-5p	known	1.223	0.103	1.012	0	-0.348	0.581	-0.56	0.355
mga-miR-1a-2-5p	known	0.867	0.224	0.679	0	-0.446	0.524	-0.635	0.098
mga-miR-23b-5p	known	0.035	0.963	0.179	0	-0.293	0.579	-0.149	0.433
mga-miR-26a-5p	known	-0.353	0.393	-0.245	0.048	-0.318	0.466	-0.209	0.571
mga-miR-29a-5p	known	-0.53	0.544	-0.553	0	0.327	0.581	0.304	0.735
mga-miR-29b-1-5p	known	-1.166	0.096	-0.459	0	-0.205	0.605	0.501	0.192
mga-miR-29c-5p	known	-0.349	0.661	-0.366	0	0.326	0.537	0.309	0.702
mga-miR-30a-5p	known	-0.803	0.14	-0.305	0.002	-0.591	0.224	-0.092	0.734
mga-miR-30b-5p	known	-0.528	0.316	-1.031	0	0.051	0.946	-0.452	0.365
mga-miR-30e-5p	known	-0.38	0.393	-0.299	0.002	-0.287	0.524	-0.205	0.391
mga-miR-92-3p	known	-1.778	0.096	-0.668	0	-0.455	0.41	0.655	0.096
mga-miR-100-5p	known	-0.189	0.696	-0.244	0.003	0.384	0.415	0.329	0.241
mga-miR-103-1-5p	known	0.331	0.694	0.347	0.048	0.371	0.581	0.387	0.571
mga-miR-125b-5p	known	-0.182	0.65	-0.127	0.041	0.222	0.593	0.277	0.222
mga-miR-129-5p	known	0.51	0.295	0.658	0.002	0.623	0.259	0.771	0.105
mga-miR-129-5p	known	-0.183	0.719	0.432	0.002	0.229	0.632	0.843	0.04
mga-miR-130a-5p	known	0.143	0.877	0.287	0.001	-0.064	0.946	0.08	0.912
mga-miR-130b-5p	known	-0.138	0.719	-0.249	0	-0.009	0.984	-0.121	0.433
mga-miR-143-5p	known	0.287	0.677	-0.222	0.002	1.064	0.128	0.554	0.094
mga-miR-145-5p	known	0.152	0.719	-0.393	0	0.916	0.074	0.371	0.113
mga-miR-146b-5p	known	0.528	0.287	0.381	0	-0.445	0.41	-0.592	0.04
mga-miR-181b-5p	known	0.816	0.148	-0.65	0.001	0.773	0.136	-0.693	0.152
mga-miR-184-5p	known	0.325	0.557	1.253	0	-1.583	0.019	-0.656	0.057
mga-miR-191-5p	known	0.008	0.99	0.25	0	-0.247	0.55	-0.005	0.999
mga-miR-193a-5p	known	-0.781	0.136	-0.486	0	0.001	0.996	0.295	0.34
mga-miR-196-5p	known	-0.972	0.145	-0.748	0	-0.33	0.541	-0.106	0.762
mga-miR-196-5p	known	-1.073	0.133	-0.689	0	-0.428	0.476	-0.043	0.946
mga-miR-196-5p	known	-1.073	0.133	-0.689	0	-0.428	0.476	-0.043	0.946
mga-miR-206	known	3.748	0.008	4.409	0	-2.293	0.013	-1.631	0.04
mga-miR-210a-3p	known	0.789	0.234	0.389	0	0.287	0.602	-0.113	0.797
mga-miR-214b-5p	known	0.646	0.235	0.701	0	-0.218	0.69	-0.163	0.691
mga-miR-301a-5p	known	1.363	0.103	0.663	0	0.118	0.834	-0.583	0.365
mga-miR-425-5p	known	0.223	0.65	0.468	0	-0.366	0.435	-0.121	0.688
mga-miR-429-5p	known	-1.691	0.099	-2.059	0	-0.031	0.979	-0.398	0.731
mga-miR-455-5p	known	-0.614	0.159	-0.679	0	0.833	0.099	0.768	0.057
mga-miR-458a-3p	known	-0.56	0.248	-0.514	0	-0.157	0.73	-0.111	0.777
mga-miR-458a-5p	known	-0.566	0.247	-0.504	0	-0.166	0.717	-0.104	0.797
mga-miR-460b-5p	known	-1.504	0.147	-1.115	0.01	0.033	0.979	0.423	0.66
mga-miR-1416-5p	known	0.216	0.65	0.063	0.574	-0.759	0.132	-0.912	0.04
mga-miR-1451-5p	known	0.243	0.566	0.343	0	-0.142	0.729	-0.042	0.857
mga-miR-1559-5p	known	-1.341	0.096	-1.682	0	-0.319	0.515	-0.659	0.355
mga-miR-2954	known	-0.102	0.835	-0.04	0.46	-0.831	0.136	-0.769	0.002
mga-miR-2954	known	-0.1	0.835	-0.031	0.576	-0.831	0.136	-0.762	0.002
mga-miR-3529	known	1.392	0.096	1.128	0	0.217	0.699	-0.047	0.912
mga-miR-3530-5p	known	0.163	0.835	1.302	0	-1.293	0.118	-0.155	0.857
mga-miR-N5	novel	0.921	0.566	1.726	0.039	-0.876	0.628	-0.073	0.961
mga-miR-N12	novel	-0.438	0.718	-1.351	0.004	1.454	0.248	0.542	0.571
mga-miR-N23	novel	-3.284	0.316	-3.516	0.029	2.45	0.248	2.327	0.66
mga-miR-N34	novel	3.073	0.196	2.746	0.022	1.55	0.6	1.218	0.365
mga-miR-N40	novel	-2.63	0.096	-2.072	0	0.353	0.6	0.913	0.365
mga-miR-N54	novel	-4.768	0.096	-3.311	0.001	-1.458	0.179	0.009	0.999
mga-miR-N56	novel	-1.074	0.118	-0.659	0.04	-0.691	0.259	-0.277	0.646
mga-miR-N57	novel	0.254	0.828	1.496	0	-0.875	0.41	0.367	0.433
mga-miR-N72	novel	-1.163	0.307	-2.702	0	0.568	0.524	-0.971	0.753
mga-miR-N77	novel	2.229	0.59	-4.001	0.006	6.213	0.111	0.01	0.999
mga-miR-N79	novel	1.452	0.096	1.794	0	-0.666	0.302	-0.325	0.571
mga-miR-N82	novel	-0.608	0.611	-2.961	0	1.648	0.175	-0.704	0.698
mga-miR-N86	novel	0.071	0.987	-1.97	0.024	2.7	0.118	0.663	0.756
mga-miR-N87	novel	1.226	0.159	1.869	0.002	-0.316	0.781	0.326	0.683
mga-miR-N92	novel	-1.59	0.147	-1.38	0.024	0.306	0.766	0.517	0.66
mga-miR-N96	novel	0.618	0.163	-0.644	0	1.344	0.019	0.083	0.772
mga-miR-N103	novel	-0.963	0.599	-2.334	0.001	1.027	0.507	-0.342	0.855
mga-miR-N116	novel	0.116	0.921	1.878	0.047	-0.843	0.576	0.918	0.365
mga-miR-N119	novel	0.008	0.99	0.441	0.004	-0.43	0.515	0.002	0.999
mga-miR-N140	novel	0.459	0.32	0.691	0	0.007	0.987	0.238	0.365
mga-miR-N144	novel	-5.166	0.159	-2.763	0.046	0.662	0.672	3.174	0.571
mga-miR-N145	novel	2.533	0.235	3.691	0.03	-1.035	0.8	0.102	0.961
mga-miR-N149	novel	0.247	0.844	1.793	0.002	-0.833	0.524	0.712	0.611
mga-miR-N154	novel	-0.873	0.112	0.277	0.006	-0.364	0.41	0.785	0.04
mga-miR-N157	novel	-0.046	0.963	0.857	0.016	-0.701	0.386	0.202	0.756
mga-miR-N173	novel	-0.59	0.719	-2.804	0	2.574	0.049	0.364	0.857
mga-miR-N184	novel	0.713	0.277	0.964	0	-0.491	0.515	-0.24	0.649
mga-miR-N185	novel	-0.926	0.123	0.628	0	-0.163	0.73	1.392	0.04
mga-miR-N192	novel	0.474	0.35	-0.607	0.005	0.689	0.215	-0.392	0.571
1Comparisons with |Log2FC|> 1.0 and FDR p < 0.05 are indicated by color: red denotes up regulated miRNA and green down regulated.
		mga-miR-206		mga-let-7f-5p		mga-miR-184-5p		mga-miR-129-5p
				mga-let-7f-5p		mga-miR-206		mga-miR-146b-5p
				mga-miR-1a-1-5p		mga-miR-N96		mga-miR-206
				mga-miR-1a-2-5p		mga-miR-N173		mga-miR-1416-5p
				mga-miR-23b-5p				mga-miR-2954
				mga-miR-26a-5p				mga-miR-2954
				mga-miR-29a-5p				mga-miR-N154
				mga-miR-29b-1-5p				mga-miR-N185
				mga-miR-29c-5p
				mga-miR-30a-5p
				mga-miR-30b-5p
				mga-miR-30e-5p
				mga-miR-92-3p
				mga-miR-100-5p
				mga-miR-103-1-5p
				mga-miR-125b-5p
				mga-miR-129-5p
				mga-miR-129-5p
				mga-miR-130a-5p
				mga-miR-130b-5p
				mga-miR-143-5p
				mga-miR-145-5p
				mga-miR-146b-5p
				mga-miR-181b-5p
				mga-miR-184-5p
				mga-miR-191-5p
				mga-miR-193a-5p
				mga-miR-196-5p
				mga-miR-196-5p
				mga-miR-196-5p
				mga-miR-206
				mga-miR-210a-3p
				mga-miR-214b-5p
				mga-miR-301a-5p
				mga-miR-425-5p
				mga-miR-429-5p
				mga-miR-455-5p
				mga-miR-458a-3p
				mga-miR-458a-5p
				mga-miR-460b-5p
				mga-miR-1451-5p
				mga-miR-1559-5p
				mga-miR-3529
				mga-miR-3530-5p
				mga-miR-N5
				mga-miR-N12
				mga-miR-N23
				mga-miR-N34
				mga-miR-N40
				mga-miR-N54
				mga-miR-N56
				mga-miR-N57
				mga-miR-N72
				mga-miR-N77
				mga-miR-N79
				mga-miR-N82
				mga-miR-N86
				mga-miR-N87
				mga-miR-N92
				mga-miR-N96
				mga-miR-N103
				mga-miR-N116
				mga-miR-N119
				mga-miR-N140
				mga-miR-N144
				mga-miR-N145
				mga-miR-N149
				mga-miR-N154
				mga-miR-N157
				mga-miR-N173
				mga-miR-N184
				mga-miR-N185
				mga-miR-N192
