# Supplementary material for: Expression of miRNAs in turkey muscle satellite cells and differential response to thermal challenge
Source: Front Physiol. 2023 Nov 23;14:1293264. doi: 10.3389/fphys.2023.1293264 (PMC10701595; doi:10.3389/fphys.2023.1293264)
Supplement: Supplementary file 3 [file Table9.XLSX]

## Sheet: Sheet1
Supplementary Table 9 Genes with the largest alignment score for miRNAs showing differential expression (|Log2FC|>1.0) in differentating RBC2 SCs at 43˚C compared to 38˚C.
miRNA	Log2FC	Transcript	Alignment|score	Energy-Kcal/Mol	Query-Aln|(start|end)	Subject-Aln|(Start|End)	Al-Len	Subject-Identity	Query-Identity	Gene	Description
mga-miR-1a	1.263 / 2.084	XM_010723755.3	183	-21.51	2|20	3418|3439	18	0.8889	0.9444	LOC104914368	PREDICTED: uncharacterized LOC104914368 (LOC104914368)
		XM_003201932.4	177	-18.58	2|18	421|442	16	0.875	1	LOC100550477	PREDICTED: ALG10 alpha-1,2-glucosyltransferase (LOC100550477)
		XM_010719675.1	176	-20.6	2|21	645|666	19	0.7895	0.8947	PDGFA	PREDICTED: platelet derived growth factor subunit A (PDGFA), transcript variant X1
		XM_003206929.4	172	-15.64	2|21	4063|4084	19	0.7368	0.8947	CSRNP1	PREDICTED: cysteine and serine rich nuclear protein 1 (CSRNP1), transcript variant X1
		XM_010712289.3	172	-17.8	2|21	11948|11969	19	0.7895	0.8421	PTH1R	PREDICTED: parathyroid hormone 1 receptor (PTH1R), transcript variant X1
		XM_010714068.2	172	-18.52	2|21	2005|2026	19	0.7368	0.8947	CCDC93	PREDICTED: coiled-coil domain containing 93 (CCDC93)
		XM_010714227.3	172	-16.78	2|21	717|738	19	0.7895	0.8421	LOC104911898	PREDICTED: serine-rich coiled-coil domain-containing protein 2-like (LOC104911898)
		XM_010717133.2	172	-19.33	2|17	2085|2106	15	0.8667	1	CPEB1	PREDICTED: cytoplasmic polyadenylation element binding protein 1 (CPEB1), transcript variant X2
		XM_010712289.3	172	-17.8	2|21	11948|11969	19	0.7895	0.8421	PTH1R	PREDICTED: parathyroid hormone 1 receptor (PTH1R), transcript variant X1
		XM_003204200.4	171	-16.63	2|21	2492|2515	21	0.7619	0.8571	LOC100541961	PREDICTED: pantetheinase-like (LOC100541961)
mga-miR-29b-1-5p	-1.09325	XM_003202615.4	179	-19.58	2|21	3210|3232	20	0.8	0.95	PHC1	PREDICTED: polyhomeotic homolog 1 (PHC1), transcript variant X1
		XM_003203823.4	179	-16.78	2|20	3423|3444	18	0.8889	0.8889	TLR5	PREDICTED: toll like receptor 5 (TLR5), transcript variant X2
		XM_010706699.3	179	-18.84	2|21	1714|1736	20	0.85	0.9	GPATCH2	PREDICTED: G-patch domain containing 2 (GPATCH2)
		XM_010707033.3	179	-21.59	2|20	1003|1024	18	0.8333	0.9444	TBP	PREDICTED: TATA-box binding protein (TBP)
		XM_010715789.3	177	-22.37	2|19	2027|2050	19	0.8947	0.8947	TDRD5	PREDICTED: tudor domain containing 5 (TDRD5), transcript variant X1
		XM_010707016.3	176	-24.5	2|21	2589|2610	19	0.8421	0.8421	PDZRN4	PREDICTED: PDZ domain containing ring finger 4 (PDZRN4)
		XM_010712281.3	176	-26.22	2|21	1173|1194	19	0.8421	1	SNAP47	PREDICTED: synaptosome associated protein 47 (SNAP47), transcript variant X1
		XM_003201963.4	175	-27.46	2|21	3596|3619	21	0.8095	0.8571	IQUB	PREDICTED: IQ motif and ubiquitin domain containing (IQUB)
		XM_003207455.4	175	-23.68	2|21	339|361	20	0.8	0.9	MAIP1	PREDICTED: matrix AAA peptidase interacting protein 1 (MAIP1)
		XM_003206104.4	174	-20	2|20	7186|7208	19	0.8421	0.8947	NAV2	PREDICTED: neuron navigator 2 (NAV2), transcript variant X4
mga-miR-32-3p	-1.37351	XM_003210499.4	171	-13.61	2|20	3173|3193	18	0.7778	0.8889	RNF14	PREDICTED: ring finger protein 14 (RNF14), transcript variant X1
		XM_010707699.3	171	-11	2|20	3215|3235	18	0.8333	0.8333	TTK	PREDICTED: TTK protein kinase (TTK), transcript variant X1
		XM_003211893.4	170	-16.85	2|20	6737|6759	20	0.8	0.85	RALGAPB	PREDICTED: Ral GTPase activating protein non-catalytic beta subunit (RALGAPB), transcript variant X2
		XM_010709546.3	170	-15.68	2|19	5487|5507	17	0.8235	0.8824	NR3C2	PREDICTED: nuclear receptor subfamily 3 group C member 2 (NR3C2)
		XM_010722228.3	170	-16.85	2|20	6747|6769	20	0.8	0.85	RALGAPB	PREDICTED: Ral GTPase activating protein non-catalytic beta subunit (RALGAPB), transcript variant X1
		XM_010709765.2	169	-16.61	2|19	4858|4879	18	0.8333	0.8889	LOC104910639	PREDICTED: teneurin-3-like (LOC104910639)
		XM_010715475.3	169	-20.02	2|20	551|573	20	0.8	0.9	LOC104912214	PREDICTED: A-kinase anchor protein 17B (LOC104912214), transcript variant X4
		XM_003205390.4	168	-16.14	2|19	1487|1506	17	0.8235	0.9412	AADAT	PREDICTED: aminoadipate aminotransferase (AADAT), transcript variant X1
		XM_010712056.3	168	-16.57	2|20	5399|5419	19	0.8421	0.8947	HIF1A	PREDICTED: hypoxia inducible factor 1 subunit alpha (HIF1A), transcript variant X1
		XM_003205770.4	167	-14.19	2|16	365|385	14	0.9286	0.9286	PDLIM3	PREDICTED: PDZ and LIM domain 3 (PDLIM3), transcript variant X2
mga-miR-129-5p	1.1656	XM_010714808.3	183	-25.75	2|20	2232|2252	18	0.8889	0.9444	DCLRE1A	PREDICTED: DNA cross-link repair 1A (DCLRE1A), transcript variant X1
		XM_010706356.3	177	-27.25	2|18	805|825	16	0.875	1	VRK2	PREDICTED: VRK serine/threonine kinase 2 (VRK2), transcript variant X1
		XM_010710315.2	176	-26.18	2|17	677|697	15	0.9333	1	LOC104910800	PREDICTED: zinc finger protein 586-like (LOC104910800), transcript variant X3
		XM_003203679.4	175	-25.52	2|20	3499|3519	18	0.7778	0.9444	ETAA1	PREDICTED: ETAA1 activator of ATR kinase (ETAA1), partial mRNA
		XM_003204938.2	175	-21.71	2|20	8710|8730	18	0.7778	0.9444	LDLRAD4	PREDICTED: low density lipoprotein receptor class A domain containing 4 (LDLRAD4)
		XM_003210125.4	174	-22.32	2|20	1526|1547	19	0.8421	0.8947	XPC	PREDICTED: XPC complex subunit, DNA damage recognition and repair factor (XPC)
		XM_010712220.3	174	-24.87	2|19	2787|2807	17	0.8235	0.9412	SCAP	PREDICTED: SREBF chaperone (SCAP), transcript variant X1
		XM_010724484.3	174	-22.16	2|19	4599|4619	17	0.8824	0.8824	MAP3K3	PREDICTED: mitogen-activated protein kinase kinase kinase 3 (MAP3K3)
		XM_010717248.3	172	-23.47	2|17	3951|3971	15	0.8667	1	GNB5	PREDICTED: G protein subunit beta 5 (GNB5)
		XM_010706472.3	171	-21.23	2|20	2838|2858	18	0.7778	0.8889	PPP1R21	PREDICTED: protein phosphatase 1 regulatory subunit 21 (PPP1R21), transcript variant X1
mga-miR-133a-3p	1.18445	XM_003208830.4	176	-32.65	2|19	1100|1119	17	0.9412	0.9412	FOXE3	PREDICTED: forkhead box E3 (FOXE3), partial mRNA
		XM_003212377.4	171	-28.43	2|20	600|620	18	0.7778	0.8889	BMP10	PREDICTED: bone morphogenetic protein 10 (BMP10)
		XM_010712832.3	171	-23.77	2|20	2521|2541	18	0.8333	0.8333	COLQ	PREDICTED: collagen like tail subunit of asymmetric acetylcholinesterase (COLQ), transcript variant X1
		XM_010724194.3	171	-18.49	2|20	44|64	18	0.8333	0.8333	RHEX	PREDICTED: regulator of hemoglobinization and erythroid cell expansion (RHEX), transcript variant X2
		XM_010711251.2	170	-23.08	2|20	8670|8691	19	0.8421	0.8421	SLC1A2	PREDICTED: solute carrier family 1 member 2 (SLC1A2), transcript variant X1
		XM_010714617.2	170	-26.55	2|20	297|319	20	0.8	0.85	LDB1	PREDICTED: LIM domain binding 1 (LDB1), transcript variant X2
		XM_010719835.2	170	-29.92	2|20	38|59	19	0.8421	0.8421	TNRC18	PREDICTED: trinucleotide repeat containing 18 (TNRC18), partial mRNA
		XM_010715834.2	169	-34.31	2|18	171|191	16	0.9375	1	RGL1	PREDICTED: ral guanine nucleotide dissociation stimulator like 1 (RGL1)
		XM_010716161.3	169	-24.01	2|19	1|21	19	0.8421	0.8421	LOC104912460	PREDICTED: DNA repair and recombination protein RAD54-like (LOC104912460)
		XM_003211732.3	168	-27.55	2|20	1088|1109	20	0.85	0.85	CCT6A	PREDICTED: chaperonin containing TCP1 subunit 6A (CCT6A)
mga-miR-138a-5p	1.159 / 1.605	XM_010709645.3	181	-35.08	2|22	3564|3586	20	0.85	0.85	FRAS1	PREDICTED: Fraser extracellular matrix complex subunit 1 (FRAS1)
		XM_010716471.3	181	-29.05	2|22	89|111	20	0.75	0.95	FAM107B	PREDICTED: family with sequence similarity 107 member B (FAM107B), transcript variant X1
		XM_010711267.3	180	-28.96	2|21	2012|2034	19	0.8421	0.8947	LRRC4C	PREDICTED: leucine rich repeat containing 4C (LRRC4C), transcript variant X1
		XM_010724123.3	179	-27.9	2|21	1061|1084	20	0.85	0.9	LOC100539898	PREDICTED: lysine-specific demethylase 6A (LOC100539898), transcript variant X1
		XM_010724352.3	178	-28.83	2|19	2515|2537	17	0.8824	0.9412	PPARD	PREDICTED: peroxisome proliferator activated receptor delta (PPARD), transcript variant X4
		XM_003213049.4	177	-23.57	2|22	1465|1487	20	0.8	0.85	SOST	PREDICTED: sclerostin (SOST), transcript variant X2
		XM_010716778.3	177	-27.61	2|22	1956|1978	20	0.8	0.85	LOC104912665	PREDICTED: mucin-5AC-like (LOC104912665), transcript variant X1
		XM_010706516.3	176	-26.41	2|21	589|611	19	0.7895	0.8947	ALK	PREDICTED: ALK receptor tyrosine kinase (ALK), transcript variant X3
		XM_010706788.3	176	-24.7	2|21	2271|2293	19	0.8421	0.8421	TTC7A	PREDICTED: tetratricopeptide repeat domain 7A (TTC7A), transcript variant X1
		XM_010707143.2	176	-26	2|21	2530|2552	19	0.7895	0.8947	GRM1	PREDICTED: glutamate metabotropic receptor 1 (GRM1), transcript variant X1
mga-miR-205b	6.98117	XM_010721415.3	176	-32.23	2|21	446|467	19	0.7895	0.8947	QRICH2	PREDICTED: glutamine rich 2 (QRICH2), transcript variant X4
		XM_010712923.3	175	-24.54	2|21	115|138	21	0.8095	0.8571	ATP2C1	PREDICTED: ATPase secretory pathway Ca2+ transporting 1 (ATP2C1), transcript variant X3
		XM_003207731.3	172	-28.23	2|21	4352|4373	19	0.7895	0.8421	SPOPL	PREDICTED: speckle type BTB/POZ protein like (SPOPL)
		XM_010708056.2	172	-28.06	2|21	152|173	19	0.7368	0.8947	SLC35F6	PREDICTED: solute carrier family 35 member F6 (SLC35F6)
		XM_010716070.3	172	-24.63	2|21	1086|1107	19	0.7895	0.8421	FGGY	PREDICTED: FGGY carbohydrate kinase domain containing (FGGY), transcript variant X5
		XM_010709452.2	171	-18.67	2|20	3428|3449	18	0.8333	0.8333	LRAT	PREDICTED: lecithin retinol acyltransferase (LRAT)
		XM_010714552.3	171	-16.05	2|20	1127|1148	18	0.7778	0.8889	CEP55	PREDICTED: centrosomal protein 55 (CEP55)
		XM_010716989.3	171	-25.72	2|21	294|316	20	0.8	0.85	MFSD1	PREDICTED: major facilitator superfamily domain containing 1 (MFSD1), transcript variant X1
		XM_010718481.2	171	-25.1	2|21	194|216	20	0.8	0.85	CACNA2D3	PREDICTED: calcium voltage-gated channel auxiliary subunit alpha2delta 3 (CACNA2D3), transcript variant X1
		XM_010721856.3	171	-20.81	2|21	908|930	20	0.8	0.85	LOC104913879	PREDICTED: tyrosine-protein kinase BAZ1B-like (LOC104913879)
mga-miR-460b	-2.24641	XM_003208320.4	184	-26.66	2|21	1649|1670	19	0.8421	0.9474	FHL1	PREDICTED: four and a half LIM domains 1 (FHL1), transcript variant X3
		XM_010715831.2	183	-28.07	2|20	3026|3047	18	0.8889	0.9444	SMG7	PREDICTED: SMG7 nonsense mediated mRNA decay factor (SMG7), transcript variant X1
		XM_010709723.3	182	-29.01	2|19	96|117	17	0.9412	0.9412	AFF1	PREDICTED: AF4/FMR2 family member 1 (AFF1)
		XM_003202996.4	176	-26.89	2|21	629|650	19	0.8421	0.8421	ATP6AP2	PREDICTED: ATPase H+ transporting accessory protein 2 (ATP6AP2)
		XM_010722399.2	176	-29.71	2|21	2261|2282	19	0.7895	0.8947	PCMTD2	PREDICTED: protein-L-isoaspartate (D-aspartate) O-methyltransferase domain containing 2 (PCMTD2)
		XM_003202611.4	175	-25.39	2|20	250|271	18	0.7778	0.9444	AICDA	PREDICTED: activation induced cytidine deaminase (AICDA)
		XM_010709945.3	175	-29.06	2|21	1018|1040	20	0.8	0.9	USP53	PREDICTED: ubiquitin specific peptidase 53 (USP53)
		XM_010714576.3	175	-21.64	2|20	1236|1257	18	0.8333	0.8889	FAM180A	PREDICTED: family with sequence similarity 180 member A (FAM180A)
		XM_010714665.3	175	-25.35	2|21	4381|4403	20	0.8	0.9	SH3PXD2A	PREDICTED: SH3 and PX domains 2A (SH3PXD2A), transcript variant X1
		XM_003202611.4	175	-25.39	2|20	250|271	18	0.7778	0.9444	AICDA	PREDICTED: activation induced cytidine deaminase (AICDA)
mga-miR-1456-5p	-1.00672	XM_003212064.4	174	-30.36	2|19	1788|1808	17	0.8235	0.9412	GMEB2	PREDICTED: glucocorticoid modulatory element binding protein 2 (GMEB2), transcript variant X1
		XM_010713364.2	173	-26.32	2|18	360|380	16	0.875	0.9375	WDR75	PREDICTED: WD repeat domain 75 (WDR75), partial mRNA
		XM_010723913.3	173	-25.05	2|18	375|395	16	0.875	0.9375	RIPK4	PREDICTED: receptor interacting serine/threonine kinase 4 (RIPK4)
		XM_010719444.3	169	-23.94	2|20	3832|3851	18	0.7778	0.9444	CDR2	PREDICTED: cerebellar degeneration related protein 2 (CDR2)
		XM_010713408.2	168	-22.89	2|17	6572|6592	15	0.8667	0.9333	PLCL1	PREDICTED: phospholipase C like 1 (inactive) (PLCL1)
		XM_010715187.3	167	-21.93	2|20	1628|1648	18	0.7778	0.8333	PHF6	PREDICTED: PHD finger protein 6 (PHF6), transcript variant X1
		XM_010723070.3	167	-22.36	2|20	1681|1701	18	0.7778	0.8333	LOC100538959	PREDICTED: dihydropyrimidinase-related protein 2 (LOC100538959), transcript variant X1
		XM_010723542.3	167	-20.72	2|20	1657|1677	18	0.7778	0.8333	BMP8A	PREDICTED: bone morphogenetic protein 8a (BMP8A)
		XM_003202999.4	166	-25.81	2|20	7825|7846	19	0.7895	0.8421	SYTL5	PREDICTED: synaptotagmin like 5 (SYTL5), transcript variant X1
		XM_003208897.4	166	-21.27	2|20	1845|1866	19	0.7895	0.8421	ATG4C	PREDICTED: autophagy related 4C cysteine peptidase (ATG4C)
mga-miR-1559	-1.21109	XM_010712304.3	175	-23.51	2|20	416|437	18	0.8333	0.8889	KIF9	PREDICTED: kinesin family member 9 (KIF9), transcript variant X1
		XM_010722770.3	172	-22.5	2|21	2939|2960	19	0.7895	0.8421	AGRN	PREDICTED: agrin (AGRN)
		XM_010711897.3	171	-26.82	2|21	2558|2580	20	0.75	0.9	BCL11B	PREDICTED: BAF chromatin remodeling complex subunit BCL11B (BCL11B), transcript variant X1
		XM_003207043.4	170	-21.01	2|20	3638|3660	19	0.7895	0.8947	HACD1	PREDICTED: 3-hydroxyacyl-CoA dehydratase 1 (HACD1), transcript variant X2
		XM_010706635.2	169	-22.59	2|20	446|466	18	0.8333	0.8889	LOC100545360	PREDICTED: serine/threonine-protein kinase MRCK alpha-like (LOC100545360), transcript variant X1
		XM_010713027.2	169	-24.89	2|20	5490|5510	18	0.8333	0.8889	GPR141	PREDICTED: G protein-coupled receptor 141 (GPR141), transcript variant X1
		XM_010719982.3	167	-21.74	2|21	887|909	20	0.75	0.85	ARVCF	PREDICTED: ARVCF delta catenin family member (ARVCF), transcript variant X5
		XM_010721575.2	167	-24.63	2|21	1793|1815	20	0.7	0.9	LOC104913814	PREDICTED: immunoglobulin superfamily member 3-like (LOC104913814), transcript variant X1
		XM_010723791.2	167	-20.6	2|21	1058|1080	20	0.75	0.85	CHEK1	PREDICTED: checkpoint kinase 1 (CHEK1)
		XM_010719982.3	167	-21.74	2|21	887|909	20	0.75	0.85	ARVCF	PREDICTED: ARVCF delta catenin family member (ARVCF), transcript variant X5
mga-miR-2131-5p	-1.32296	XM_010709079.3	187	-29.88	2|20	3388|3408	18	0.9444	0.9444	ZBTB10	PREDICTED: zinc finger and BTB domain containing 10 (ZBTB10), partial mRNA
		XM_010714416.3	181	-23.12	2|19	2832|2853	18	0.9444	0.9444	LOC104911952	PREDICTED: uncharacterized LOC104911952 (LOC104911952), transcript variant X1
		XM_010713812.2	175	-20.09	2|20	2712|2732	18	0.8333	0.8889	LOC100547273	PREDICTED: prolyl endopeptidase FAP (LOC100547273)
		XM_010709794.3	174	-23.12	2|20	1125|1146	19	0.8421	0.8947	LOC104910652	PREDICTED: rho guanine nucleotide exchange factor 38-like (LOC104910652)
		XM_010718020.3	174	-21.99	2|19	2102|2122	17	0.8824	0.8824	LOC104913024	PREDICTED: protein NLRC5-like (LOC104913024)
		XM_010719686.3	174	-19.74	2|19	1303|1323	17	0.8824	0.8824	BAIAP2L1	PREDICTED: BAR/IMD domain containing adaptor protein 2 like 1 (BAIAP2L1)
		XM_010720172.2	174	-22.07	2|20	2477|2498	19	0.8421	0.8947	TMEM45A	PREDICTED: transmembrane protein 45A (TMEM45A), transcript variant X1
		XM_003210897.4	173	-22.05	2|20	2508|2527	18	0.8889	0.8889	SBNO1	PREDICTED: strawberry notch homolog 1 (SBNO1), transcript variant X2
		XM_003203864.4	172	-18.44	2|17	1280|1300	15	0.9333	0.9333	LPGAT1	PREDICTED: lysophosphatidylglycerol acyltransferase 1 (LPGAT1), transcript variant X1
		XM_010707279.3	172	-22.16	2|18	3921|3942	17	0.8824	0.9412	SYNJ2	PREDICTED: synaptojanin 2 (SYNJ2), transcript variant X1
mga-miR-2184a-5p	-1.30106	XM_010706399.3	174	-20.03	2|19	2821|2840	17	0.8235	0.9412	REL	PREDICTED: REL proto-oncogene, NF-kB subunit (REL)
		XM_010706709.2	173	-20.35	2|19	6093|6113	18	0.8333	0.9444	PROX1	PREDICTED: prospero homeobox 1 (PROX1), transcript variant X1
		XM_010711402.3	172	-20.89	2|17	4615|4634	15	0.8667	1	LOC100545421	PREDICTED: tetratricopeptide repeat protein 17 (LOC100545421)
		XM_003205442.4	170	-22.81	2|19	3191|3210	17	0.8235	0.8824	GATB	PREDICTED: glutamyl-tRNA amidotransferase subunit B (GATB), transcript variant X1
		XM_003206557.4	170	-18.79	2|19	453|472	17	0.8235	0.8824	G2E3	PREDICTED: G2/M-phase specific E3 ubiquitin protein ligase (G2E3), transcript variant X1
		XM_003206779.4	170	-20.05	2|19	2437|2456	17	0.8235	0.8824	SGPP1	PREDICTED: sphingosine-1-phosphate phosphatase 1 (SGPP1), partial mRNA
		XM_003212757.4	170	-19.06	2|19	2611|2630	17	0.7647	0.9412	IL18	PREDICTED: interleukin 18 (IL18), transcript variant X1
		XM_010707216.3	170	-17.92	2|19	1850|1869	17	0.7647	0.9412	UST	PREDICTED: uronyl 2-sulfotransferase (UST), partial mRNA
		XM_010709121.3	170	-19.41	2|19	5203|5222	17	0.7647	0.9412	NECAB1	PREDICTED: N-terminal EF-hand calcium binding protein 1 (NECAB1)
		XM_010711640.3	170	-18.79	2|19	453|472	17	0.8235	0.8824	G2E3	PREDICTED: G2/M-phase specific E3 ubiquitin protein ligase (G2E3), transcript variant X2
mga-miR-2188-5p	2.2237	XM_003209294.4	179	-27.65	2|20	355|376	18	0.8889	0.8889	ALPK3	PREDICTED: alpha kinase 3 (ALPK3), transcript variant X1
		XM_010720460.3	179	-32.62	2|21	7445|7469	22	0.8182	0.8636	LOC100545343	PREDICTED: serine/threonine-protein kinase TAO3 (LOC100545343), transcript variant X1
		XM_010721879.2	174	-28.38	2|20	1168|1190	19	0.8421	0.8947	POLDIP2	PREDICTED: DNA polymerase delta interacting protein 2 (POLDIP2)
		XM_010708292.3	173	-28.39	2|21	3150|3171	20	0.85	0.9	OSBPL8	PREDICTED: oxysterol binding protein like 8 (OSBPL8), transcript variant X1
		XM_010711976.3	173	-24.51	2|20	6038|6058	18	0.8889	0.8889	INF2	PREDICTED: inverted formin, FH2 and WH2 domain containing (INF2), transcript variant X2
		XM_010715907.1	172	-28.39	2|21	3829|3850	19	0.7895	0.8421	NOTCH2	PREDICTED: notch receptor 2 (NOTCH2)
		XM_010711445.3	171	-26.73	2|21	9373|9395	20	0.75	0.9	ZNF106	PREDICTED: zinc finger protein 106 (ZNF106), transcript variant X1
		XM_010723755.3	171	-20.52	2|20	4343|4364	18	0.8333	0.8333	LOC104914368	PREDICTED: uncharacterized LOC104914368 (LOC104914368)
		XM_003210173.3	170	-24.21	2|20	1529|1551	19	0.8421	0.8421	LOC100550455	PREDICTED: monocarboxylate transporter 2-like (LOC100550455), transcript variant X1
		XM_010708698.3	170	-29.28	2|21	838|858	19	0.7895	0.8947	ZADH2	PREDICTED: zinc binding alcohol dehydrogenase domain containing 2 (ZADH2)
mga-miR-N24	1.63045	NM_001303199.1	172	-36.49	2|17	9138|9155	15	0.9333	0.9333	RYR1	ryanodine receptor 1 (skeletal) (RYR1)
		XM_010709075.2	172	-42.71	2|17	28|45	15	0.9333	0.9333	SNX16	PREDICTED: sorting nexin 16 (SNX16)
		XM_010721357.3	172	-45.79	2|17	2|19	15	0.9333	0.9333	RAC3	PREDICTED: Rac family small GTPase 3 (RAC3), transcript variant X1
		XM_010719391.3	171	-44.12	2|17	437|455	16	0.9375	0.9375	ARHGDIG	PREDICTED: Rho GDP dissociation inhibitor gamma (ARHGDIG)
		XM_003207153.2	168	-40.66	2|17	96|113	15	0.8667	0.9333	HOXA9	PREDICTED: homeobox A9 (HOXA9)
		XM_010708811.3	168	-34.81	2|17	83|100	15	0.8667	0.9333	TYMS	PREDICTED: thymidylate synthetase (TYMS)
		XM_010720684.3	168	-37.01	2|17	1707|1724	15	0.8667	0.9333	RABL6	PREDICTED: RAB, member RAS oncogene family like 6 (RABL6), transcript variant X1
		XM_003202698.4	167	-43.78	2|16	372|389	14	0.9286	0.9286	LOC100544064	PREDICTED: tumor necrosis factor receptor superfamily member 1A (LOC100544064), transcript variant X1
		XM_003206105.4	167	-38.89	2|17	15|34	17	0.8824	0.8824	NAV20	PREDICTED: neuron navigator 2 (NAV2), transcript variant X10
		XM_003212929.2	167	-34.01	2|16	15|32	14	0.9286	0.9286	ATP5PB	PREDICTED: ATP synthase peripheral stalk-membrane subunit b (ATP5PB), partial mRNA
mga-miR-N30	4.17437	XM_003209487.4	181	-27.08	2|18	817|835	16	0.9375	1	FSD2	PREDICTED: fibronectin type III and SPRY domain containing 2 (FSD2), transcript variant X1
		XM_003202373.4	173	-21.97	2|18	462|480	16	0.875	0.9375	NFYB	PREDICTED: nuclear transcription factor Y subunit beta (NFYB), transcript variant X1
		XM_003207266.3	173	-21.55	2|18	1475|1493	16	0.875	0.9375	CX3CR1	PREDICTED: C-X3-C motif chemokine receptor 1 (CX3CR1)
		XM_010716066.2	172	-20.3	2|17	375|393	15	0.8667	1	LOC104912429	PREDICTED: protein Hook homolog 1-like (LOC104912429)
		XM_003210898.4	169	-16.85	2|18	744|762	16	0.875	0.875	DENR	PREDICTED: density regulated re-initiation and release factor (DENR)
		XM_010711115.2	168	-24.62	2|18	237|256	17	0.8824	0.8824	ABCC8	PREDICTED: ATP binding cassette subfamily C member 8 (ABCC8)
		XM_010711543.3	168	-17.61	2|17	4026|4044	15	0.8667	0.9333	TMEM229B	PREDICTED: transmembrane protein 229B (TMEM229B), transcript variant X1
		XM_010712807.3	168	-18.46	2|18	1764|1783	17	0.8824	0.8824	RAB5A	PREDICTED: RAB5A, member RAS oncogene family (RAB5A)
		XM_003206777.4	167	-22.2	2|18	1382|1399	16	0.875	0.9375	PPP2R5E	PREDICTED: protein phosphatase 2 regulatory subunit B'epsilon (PPP2R5E), transcript variant X1
		XM_010722367.3	167	-19.65	2|18	942|959	16	0.875	0.9375	TNFRSF6B	PREDICTED: TNF receptor superfamily member 6b (TNFRSF6B), transcript variant X1
mga-miR-N32	-1.19623	XM_010711601.3	177	-36.35	2|18	15|33	16	0.9375	0.9375	LOC104911161	PREDICTED: formin (LOC104911161)
		XM_010723325.3	177	-34.17	2|18	4195|4213	16	0.9375	0.9375	DLGAP3	PREDICTED: DLG associated protein 3 (DLGAP3), transcript variant X1
		XM_003206564.4	176	-37.49	2|17	719|737	15	0.9333	1	DTD2	PREDICTED: D-aminoacyl-tRNA deacylase 2 (DTD2), transcript variant X2
		XM_003212435.3	173	-37.47	2|18	4|22	16	0.875	0.9375	PLPP5	PREDICTED: phospholipid phosphatase 5 (PLPP5), transcript variant X1
		XM_010713374.3	173	-36.22	2|18	469|487	16	0.875	0.9375	NAB1	PREDICTED: NGFI-A binding protein 1 (NAB1), transcript variant X2
		XM_010716197.3	173	-37.13	2|18	114|132	16	0.875	0.9375	BTBD19	PREDICTED: BTB domain containing 19 (BTBD19)
		XM_003206112.4	172	-37.61	2|17	193|211	15	0.9333	0.9333	LOC100551205	PREDICTED: dispanin subfamily A member 2b-like (LOC100551205)
		XM_003207705.4	172	-37.28	2|17	18|36	15	0.9333	0.9333	CEP70	PREDICTED: centrosomal protein 70 (CEP70)
		XM_010716761.3	171	-33.97	2|16	1618|1636	14	0.9286	1	MASP1	PREDICTED: mannan binding lectin serine peptidase 1 (MASP1), transcript variant X1
		XM_010719608.3	171	-35.28	2|18	84|101	16	0.9375	0.9375	PTCD1	PREDICTED: pentatricopeptide repeat domain 1 (PTCD1)
mga-miR-N34	2.12005	XM_010724544.2	174	-37.39	2|20	699|720	19	0.8421	0.8947	LOC104914589	PREDICTED: arf-GAP with GTPase, ANK repeat and PH domain-containing protein 3-like (LOC104914589)
		XM_003211209.4	173	-36.21	2|20	68|87	18	0.8889	0.8889	TMEM268	PREDICTED: transmembrane protein 268 (TMEM268), transcript variant X3
		XM_010716628.2	173	-33.25	2|19	2599|2620	18	0.8889	0.8889	LOC104912621	PREDICTED: rho guanine nucleotide exchange factor 4-like (LOC104912621)
		XM_010720097.3	173	-36.85	2|20	322|341	18	0.8333	0.9444	ARL6IP4	PREDICTED: ADP ribosylation factor like GTPase 6 interacting protein 4 (ARL6IP4), transcript variant X1
		XM_003211209.4	173	-36.21	2|20	68|87	18	0.8889	0.8889	TMEM268	PREDICTED: transmembrane protein 268 (TMEM268), transcript variant X3
		XM_010720097.3	173	-36.85	2|20	322|341	18	0.8333	0.9444	ARL6IP4	PREDICTED: ADP ribosylation factor like GTPase 6 interacting protein 4 (ARL6IP4), transcript variant X1
		XM_010723984.3	172	-39.88	2|20	1143|1163	19	0.8947	0.8947	VPS72	PREDICTED: vacuolar protein sorting 72 homolog (VPS72)
		XM_010709718.2	171	-34.78	2|20	1238|1258	18	0.8333	0.8333	MAPK10	PREDICTED: mitogen-activated protein kinase 10 (MAPK10), transcript variant X1
		XM_010715393.2	171	-28.78	2|20	4478|4498	18	0.8333	0.8333	GAB3	PREDICTED: GRB2 associated binding protein 3 (GAB3), partial mRNA
		XM_010717250.3	171	-36.9	2|20	457|477	18	0.7778	0.8889	LOC100539259	PREDICTED: unconventional myosin-Vc (LOC100539259)
mga-miR-N40	-1.50579	XM_010706289.3	181	-42.15	2|22	3534|3556	20	0.8	0.9	NEU3	PREDICTED: neuraminidase 3 (NEU3)
		XM_010722327.3	180	-33.36	2|22	501|524	21	0.8571	0.8571	ARHGAP40	PREDICTED: Rho GTPase activating protein 40 (ARHGAP40)
		XM_010722117.2	179	-34.72	2|21	4663|4686	20	0.85	0.9	TAOK1	PREDICTED: TAO kinase 1 (TAOK1)
		XM_010712091.2	175	-29.16	2|21	2138|2161	20	0.85	0.85	ARMH4	PREDICTED: armadillo like helical domain containing 4 (ARMH4), partial mRNA
		XM_003210300.4	174	-31.74	2|19	1711|1733	17	0.8235	0.9412	IL17B	PREDICTED: interleukin 17B (IL17B), transcript variant X2
		XM_010714939.3	174	-30.92	2|21	2502|2523	19	0.8421	0.8947	ALDH18A1	PREDICTED: aldehyde dehydrogenase 18 family member A1 (ALDH18A1), transcript variant X1
		XM_003210300.4	174	-31.74	2|19	1711|1733	17	0.8235	0.9412	IL17B	PREDICTED: interleukin 17B (IL17B), transcript variant X2
		XM_010714939.3	174	-30.92	2|21	2502|2523	19	0.8421	0.8947	ALDH18A1	PREDICTED: aldehyde dehydrogenase 18 family member A1 (ALDH18A1), transcript variant X1
		XM_003210844.4	173	-33.49	2|22	5119|5141	20	0.75	0.85	LOC100542338	PREDICTED: clathrin heavy chain 1 (LOC100542338), transcript variant X4
		XM_010708889.3	173	-41.45	2|22	517|539	20	0.8	0.95	LOC104910327	PREDICTED: E3 ubiquitin-protein ligase RNF138-like (LOC104910327)
mga-miR-N53	-1.27698	XM_003202513.4	180	-45.16	2|17	22|40	15	1	1	MED21	PREDICTED: mediator complex subunit 21 (MED21)
		XM_010709416.2	177	-43.22	2|18	1572|1590	16	0.9375	0.9375	ATP5F1B	PREDICTED: ATP synthase F1 subunit beta (ATP5F1B)
		XM_010711194.3	173	-37.64	2|18	186|204	16	0.875	0.9375	MED19	PREDICTED: mediator complex subunit 19 (MED19)
		XM_003207726.4	172	-41.32	2|17	7867|7885	15	0.9333	0.9333	MGAT5	PREDICTED: alpha-1,6-mannosylglycoprotein 6-beta-N-acetylglucosaminyltransferase (MGAT5), transcript variant X1
		XM_010719348.3	172	-40.76	2|17	3767|3785	15	0.8667	1	XPO6	PREDICTED: exportin 6 (XPO6), transcript variant X1
		XM_010720681.3	172	-38.81	2|18	218|237	17	0.8824	0.9412	TRAF2	PREDICTED: TNF receptor associated factor 2 (TRAF2), transcript variant X1
		XM_003212245.4	171	-38.55	2|16	89|107	14	0.9286	1	UBE2J2	PREDICTED: ubiquitin conjugating enzyme E2 J2 (UBE2J2)
		XM_010722042.3	171	-41.29	2|18	431|448	16	0.9375	0.9375	INTS2	PREDICTED: integrator complex subunit 2 (INTS2)
		XM_010722300.3	171	-36.17	2|16	879|897	14	0.9286	1	CCN5	PREDICTED: cellular communication network factor 5 (CCN5), transcript variant X1
		XM_003204242.3	169	-38.96	2|18	28|46	16	0.8125	0.9375	CLVS2	PREDICTED: clavesin 2 (CLVS2)
mga-miR-N54	-3.19057	XM_010714268.3	181	-20.68	2|22	2003|2025	20	0.8	0.9	MYPN	PREDICTED: myopalladin (MYPN), transcript variant X1
		XM_003210379.4	180	-21.37	2|22	1557|1580	21	0.8095	0.9048	NIPAL4	PREDICTED: NIPA like domain containing 4 (NIPAL4), transcript variant X1
		XM_010710680.3	180	-21.41	2|22	2676|2701	23	0.7826	0.8696	TCP11L1	PREDICTED: t-complex 11 like 1 (TCP11L1), transcript variant X1
		XM_010719022.3	180	-21.37	2|22	1553|1576	21	0.8095	0.9048	NIPAL4	PREDICTED: NIPA like domain containing 4 (NIPAL4), transcript variant X2
		XM_010707364.3	179	-16.65	2|20	2215|2237	18	0.8889	0.8889	TMEM200A	PREDICTED: transmembrane protein 200A (TMEM200A), transcript variant X1
		XM_010713049.2	179	-17.48	2|22	2868|2889	20	0.85	0.9	LOC104911574	PREDICTED: uncharacterized LOC104911574 (LOC104911574), transcript variant X1
		XM_003210621.4	178	-19.37	2|19	96|118	17	0.8824	0.9412	EPN2	PREDICTED: epsin 2 (EPN2), transcript variant X2
		XM_003207866.3	177	-15.57	2|22	2988|3010	20	0.8	0.85	C5	PREDICTED: complement C5 (C5)
		XM_010718490.3	177	-17.5	2|22	512|534	20	0.8	0.85	ARHGEF3	PREDICTED: Rho guanine nucleotide exchange factor 3 (ARHGEF3), transcript variant X3
		XM_010719615.3	177	-20.79	2|22	372|394	20	0.75	0.9	ATG3	PREDICTED: autophagy related 3 (ATG3)
mga-miR-N56	-1.83287	XM_010722424.3	176	-40.16	2|17	5267|5284	15	0.9333	1	RBBP8NL	PREDICTED: RBBP8 N-terminal like (RBBP8NL), transcript variant X1
		XM_003211424.4	172	-42.35	2|17	1117|1134	15	0.9333	0.9333	AANAT	PREDICTED: aralkylamine N-acetyltransferase (AANAT)
		XM_010720587.3	172	-34.98	2|17	1212|1229	15	0.9333	0.9333	LOC100545461	PREDICTED: antigen-presenting glycoprotein CD1d-like (LOC100545461), transcript variant X1
		XM_010720591.3	172	-34.98	2|17	985|1002	15	0.9333	0.9333	LOC100539021	PREDICTED: T-cell surface glycoprotein CD1b-3 (LOC100539021), transcript variant X1
		XM_010723938.3	172	-35.78	2|17	3014|3031	15	0.9333	0.9333	CADM3	PREDICTED: cell adhesion molecule 3 (CADM3)
		XM_010710642.2	171	-42.82	2|17	738|756	16	0.9375	0.9375	EMX1	PREDICTED: empty spiracles homeobox 1 (EMX1), partial mRNA
		XM_010716908.2	170	-36.08	2|15	32|49	13	1	1	GMNC	PREDICTED: geminin coiled-coil domain containing (GMNC)
		XM_003203778.4	168	-33.9	2|17	732|749	15	0.8667	0.9333	PTCRA	PREDICTED: pre T cell antigen receptor alpha (PTCRA), transcript variant X4
		XM_003211171.4	168	-35.55	2|17	507|524	15	0.8667	0.9333	TMEM203	PREDICTED: transmembrane protein 203 (TMEM203)
		XM_003213143.4	168	-35.74	2|17	171|188	15	0.8667	0.9333	VAT1	PREDICTED: vesicle amine transport 1 (VAT1)
mga-miR-N57	-1.20383	XM_003203257.2	173	-41.45	2|18	110|128	16	0.875	0.9375	SLITRK1	PREDICTED: SLIT and NTRK like family member 1 (SLITRK1)
		XM_010708519.3	173	-38.5	2|18	610|628	16	0.8125	1	C3H5orf49	PREDICTED: chromosome 3 C5orf49 homolog (C3H5orf49), transcript variant X1
		XM_010724272.2	173	-45.82	2|18	94|112	16	0.875	0.9375	KCNC4	PREDICTED: potassium voltage-gated channel subfamily C member 4 (KCNC4), transcript variant X1
		XM_003203257.2	173	-41.45	2|18	110|128	16	0.875	0.9375	SLITRK1	PREDICTED: SLIT and NTRK like family member 1 (SLITRK1)
		XM_010708519.3	173	-38.5	2|18	610|628	16	0.8125	1	C3H5orf49	PREDICTED: chromosome 3 C5orf49 homolog (C3H5orf49), transcript variant X1
		XM_010724272.2	173	-45.82	2|18	94|112	16	0.875	0.9375	KCNC4	PREDICTED: potassium voltage-gated channel subfamily C member 4 (KCNC4), transcript variant X1
		XM_010716798.3	172	-44.21	2|18	800|819	17	0.8824	0.9412	NMUR1	PREDICTED: neuromedin U receptor 1 (NMUR1), transcript variant X1
		XM_003211255.4	169	-50.1	2|18	933|951	16	0.9375	1	PRRX2	PREDICTED: paired related homeobox 2 (PRRX2)
		XM_003212451.4	169	-37.8	2|18	2055|2073	16	0.8125	0.9375	LZTS1	PREDICTED: leucine zipper tumor suppressor 1 (LZTS1)
		XM_010706139.3	169	-38.62	2|18	160|178	16	0.8125	0.9375	LRRC32	PREDICTED: leucine rich repeat containing 32 (LRRC32), transcript variant X1
mga-miR-N92	-1.50023	XM_010718859.3	180	-36.04	2|21	2348|2369	19	0.7895	0.9474	MATR3	PREDICTED: matrin 3 (MATR3), transcript variant X1
		XM_010713643.2	178	-35.38	2|19	280|301	17	0.8824	0.9412	GMPPA	PREDICTED: GDP-mannose pyrophosphorylase A (GMPPA)
		XM_010708292.3	176	-35.15	2|21	5102|5123	19	0.7895	0.8947	OSBPL8	PREDICTED: oxysterol binding protein like 8 (OSBPL8), transcript variant X1
		XM_010721288.3	175	-38.4	2|21	1622|1644	20	0.8	0.9	USP43	PREDICTED: ubiquitin specific peptidase 43 (USP43)
		XM_010717027.2	173	-33.43	2|18	1469|1490	16	0.875	0.9375	PLCH1	PREDICTED: phospholipase C eta 1 (PLCH1), transcript variant X1
		XM_010716037.2	172	-31.49	2|21	3679|3700	19	0.7895	0.8421	RAVER2	PREDICTED: ribonucleoprotein, PTB binding 2 (RAVER2), transcript variant X1
		XM_003207416.4	171	-28.85	2|21	502|524	20	0.8	0.85	ORMDL1	PREDICTED: ORMDL sphingolipid biosynthesis regulator 1 (ORMDL1), transcript variant X3
		XM_003209603.4	171	-38.17	2|21	6190|6213	21	0.7619	0.8571	CTDSPL2	PREDICTED: CTD small phosphatase like 2 (CTDSPL2), transcript variant X2
		XM_010720762.3	171	-33.21	2|16	337|358	14	0.9286	1	ANAPC2	PREDICTED: anaphase promoting complex subunit 2 (ANAPC2)
		NM_001294275.3	170	-29.75	2|21	1492|1512	19	0.7895	0.8947	AZIN2	antizyme inhibitor 2 (AZIN2)
mga-miR-N98	-1.22392	XM_003213150.3	189	-40.01	2|22	1535|1557	20	0.85	0.95	TIMM44	PREDICTED: translocase of inner mitochondrial membrane 44 (TIMM44)
		XM_003202264.4	187	-39.43	2|20	181|203	18	0.9444	0.9444	C1QTNF6	PREDICTED: C1q and TNF related 6 (C1QTNF6), transcript variant X2
		XM_010724352.3	187	-41.87	2|22	433|454	20	0.9	0.95	PPARD	PREDICTED: peroxisome proliferator activated receptor delta (PPARD), transcript variant X4
		XM_010710398.3	185	-32.46	2|22	2009|2031	20	0.85	0.9	LOC104910827	PREDICTED: serine/threonine-protein phosphatase 2A 55 kDa regulatory subunit B gamma isoform-like (LOC104910827), partial mRNA
		XM_010717888.3	185	-30.37	2|22	4743|4765	20	0.85	0.9	LOC100550505	PREDICTED: rho guanine nucleotide exchange factor 40-like (LOC100550505), transcript variant X1
		XM_010711301.3	184	-38.04	2|22	588|611	21	0.8571	0.9048	LOC100542633	PREDICTED: acyl-coenzyme A thioesterase 1-like (LOC100542633)
		XM_010722801.3	184	-32.7	2|21	5057|5079	19	0.8421	0.9474	MXRA8	PREDICTED: matrix remodeling associated 8 (MXRA8), transcript variant X1
		XM_003204348.4	183	-32.53	2|22	7838|7859	20	0.85	0.95	CASP8AP2	PREDICTED: caspase 8 associated protein 2 (CASP8AP2)
		XM_010718476.3	183	-34.4	2|22	757|781	22	0.8636	0.9091	TKT	PREDICTED: transketolase (TKT)
		XM_010719652.3	183	-33.14	2|20	2827|2849	18	0.8333	1	MICALL2	PREDICTED: MICAL like 2 (MICALL2), transcript variant X2
mga-miR-N102	2.59078	XM_003203146.4	176	-26.88	2|21	5167|5188	19	0.8421	0.8421	ATP10A	PREDICTED: ATPase phospholipid transporting 10A (putative) (ATP10A)
		XM_010724629.3	176	-27.86	2|21	1812|1833	19	0.7895	0.8947	NBR1	PREDICTED: NBR1 autophagy cargo receptor (NBR1), transcript variant X1
		XM_010716037.2	175	-37.02	2|21	3374|3397	21	0.8095	0.8571	RAVER2	PREDICTED: ribonucleoprotein, PTB binding 2 (RAVER2), transcript variant X1
		XM_003203170.4	174	-28.55	2|21	2706|2729	21	0.8571	0.8571	LOC100543135	PREDICTED: sodium/hydrogen exchanger 4 (LOC100543135), transcript variant X2
		XM_003207312.4	174	-28.61	2|19	2500|2521	17	0.8235	0.9412	PPP1R17	PREDICTED: protein phosphatase 1 regulatory subunit 17 (PPP1R17), transcript variant X1
		XM_010715398.3	174	-28.04	2|21	2118|2138	19	0.7895	0.9474	A4GALT	PREDICTED: alpha 1,4-galactosyltransferase (P blood group) (A4GALT), transcript variant X1
		XM_010720454.3	174	-27.47	2|20	1946|1968	19	0.8421	0.8947	DDX54	PREDICTED: DEAD-box helicase 54 (DDX54)
		XM_003204027.4	173	-27.58	2|21	771|790	19	0.8421	0.8947	SIPA1L2	PREDICTED: signal induced proliferation associated 1 like 2 (SIPA1L2), transcript variant X1
		XM_010720190.3	172	-26.65	2|21	5847|5868	19	0.7895	0.8421	HECTD4	PREDICTED: HECT domain E3 ubiquitin protein ligase 4 (HECTD4)
		XM_010721072.3	172	-33.77	3|21	598|619	18	0.8889	1	GOLGA1	PREDICTED: golgin A1 (GOLGA1), transcript variant X1
mga-miR-N105	1.97007	XM_003206013.4	172	-30.02	2|17	888|905	15	0.9333	0.9333	FGFRL1	PREDICTED: fibroblast growth factor receptor like 1 (FGFRL1)
		XM_010707246.3	172	-33.12	2|17	58|75	15	0.8667	1	LOC104909732	PREDICTED: mitogen-activated protein kinase kinase kinase 5-like (LOC104909732)
		XM_010716288.2	170	-29.47	2|15	1174|1191	13	1	1	DAB1	PREDICTED: DAB adaptor protein 1 (DAB1)
		XM_010714268.3	168	-23.84	2|17	6102|6119	15	0.8667	0.9333	MYPN	PREDICTED: myopalladin (MYPN), transcript variant X1
		XM_010719560.3	168	-25.8	2|17	658|675	15	0.8667	0.9333	LOC104913409	PREDICTED: chemokine-like receptor 1 (LOC104913409), transcript variant X1
		XM_010723861.3	168	-23.57	2|17	2258|2275	15	0.8667	0.9333	MEF2D	PREDICTED: myocyte enhancer factor 2D (MEF2D), transcript variant X1
		XM_010713190.3	167	-29.4	2|17	325|343	16	0.875	0.9375	LOC100545583	PREDICTED: aryl hydrocarbon receptor-like (LOC100545583), transcript variant X4
		XM_010714740.1	167	-30.08	2|17	2289|2307	16	0.875	0.9375	RRP12	PREDICTED: ribosomal RNA processing 12 homolog (RRP12)
		XM_010716405.3	167	-24.1	2|16	3781|3798	14	0.9286	0.9286	LOC100541107	PREDICTED: transcription factor Dp-2 (LOC100541107)
		XM_010719204.3	167	-28.99	2|16	777|794	14	0.9286	0.9286	EGR1	PREDICTED: early growth response 1 (EGR1)
mga-miR-N157	-2.07508	XM_010714273.3	171	-40.69	2|17	11|29	16	0.9375	0.9375	HNRNPH3	PREDICTED: heterogeneous nuclear ribonucleoprotein H3 (HNRNPH3), transcript variant X1
		XM_010706282.2	167	-39.46	2|17	369|388	17	0.8824	0.8824	HPX	PREDICTED: hemopexin (HPX)
		XM_010717629.3	167	-38.92	2|16	364|381	14	0.8571	1	TLE3	PREDICTED: TLE family member 3, transcriptional corepressor (TLE3)
		XM_010721482.3	167	-32.89	2|16	234|251	14	0.9286	0.9286	SDK2	PREDICTED: sidekick cell adhesion molecule 2 (SDK2), transcript variant X1
		XM_010722569.3	167	-34.68	2|16	4598|4615	14	0.9286	0.9286	CDH22	PREDICTED: cadherin 22 (CDH22)
		XM_010723662.3	167	-34.22	2|16	419|436	14	0.8571	1	LOC100548877	PREDICTED: TLC domain-containing protein 5 (LOC100548877), transcript variant X1
		XM_010707100.2	166	-32.47	2|15	27|44	13	0.9231	1	EXOC8	PREDICTED: exocyst complex component 8 (EXOC8)
		XM_010721419.3	166	-39.38	2|17	1678|1694	15	0.9333	0.9333	SPHK1	PREDICTED: sphingosine kinase 1 (SPHK1)
		XM_003208265.4	165	-34.45	2|14	3198|3215	12	1	1	EDA2R	PREDICTED: ectodysplasin A2 receptor (EDA2R)
		XM_010713620.2	165	-34.05	2|14	3704|3721	12	1	1	STK36	PREDICTED: serine/threonine kinase 36 (STK36)
mga-miR-N165	3.01814	XM_010710877.2	179	-36.93	2|21	3307|3329	20	0.85	0.9	PKP3	PREDICTED: plakophilin 3 (PKP3)
		XM_003211139.4	178	-39.36	2|20	7|30	20	0.85	0.9	HEP21	PREDICTED: Hep21 (HEP21), transcript variant X2
		XM_010706295.3	178	-35.95	2|20	1389|1411	19	0.8421	0.9474	LOC100303663	PREDICTED: mitochondrial uncoupling protein 3 (LOC100303663), transcript variant X1
		XM_003205461.4	176	-33.71	2|21	1418|1439	19	0.7895	0.8947	ARFIP1	PREDICTED: ADP ribosylation factor interacting protein 1 (ARFIP1), transcript variant X3
		XM_010714424.3	176	-32.42	2|21	905|926	19	0.8421	0.8421	ELOVL3	PREDICTED: ELOVL fatty acid elongase 3 (ELOVL3)
		XM_010724606.3	175	-32.41	2|20	1442|1463	18	0.8333	0.8889	PIP4K2B	PREDICTED: phosphatidylinositol-5-phosphate 4-kinase type 2 beta (PIP4K2B)
		XM_010707559.3	174	-31.14	2|20	771|793	19	0.8421	0.8947	LIN28B	PREDICTED: lin-28 homolog B (LIN28B), transcript variant X1
		XM_003205322.4	173	-31.91	2|18	467|488	16	0.875	0.9375	LOC100541044	PREDICTED: lymphocyte antigen 6E-like (LOC100541044)
		XM_010711763.3	173	-34.81	2|20	2126|2150	21	0.8571	0.8571	NEK9	PREDICTED: NIMA related kinase 9 (NEK9)
		XM_003205669.4	172	-22.79	2|21	390|411	19	0.7895	0.8421	JCHAIN	PREDICTED: joining chain of multimeric IgA and IgM (JCHAIN)
mga-miR-N166	2.03937	XM_010710877.2	179	-36.93	2|21	3307|3329	20	0.85	0.9	PKP3	PREDICTED: plakophilin 3 (PKP3)
		XM_003211139.4	178	-39.36	2|20	7|30	20	0.85	0.9	HEP21	PREDICTED: Hep21 (HEP21), transcript variant X2
		XM_010706295.3	178	-35.95	2|20	1389|1411	19	0.8421	0.9474	LOC100303663	PREDICTED: mitochondrial uncoupling protein 3 (LOC100303663), transcript variant X1
		XM_003205461.4	176	-33.71	2|21	1418|1439	19	0.7895	0.8947	ARFIP1	PREDICTED: ADP ribosylation factor interacting protein 1 (ARFIP1), transcript variant X3
		XM_010714424.3	176	-32.42	2|21	905|926	19	0.8421	0.8421	ELOVL3	PREDICTED: ELOVL fatty acid elongase 3 (ELOVL3)
		XM_010724606.3	175	-32.41	2|20	1442|1463	18	0.8333	0.8889	PIP4K2B	PREDICTED: phosphatidylinositol-5-phosphate 4-kinase type 2 beta (PIP4K2B)
		XM_010707559.3	174	-31.14	2|20	771|793	19	0.8421	0.8947	LIN28B	PREDICTED: lin-28 homolog B (LIN28B), transcript variant X1
		XM_003205322.4	173	-31.91	2|18	467|488	16	0.875	0.9375	LOC100541044	PREDICTED: lymphocyte antigen 6E-like (LOC100541044)
		XM_010711763.3	173	-34.81	2|20	2126|2150	21	0.8571	0.8571	NEK9	PREDICTED: NIMA related kinase 9 (NEK9)
		XM_003205669.4	172	-22.79	2|21	390|411	19	0.7895	0.8421	JCHAIN	PREDICTED: joining chain of multimeric IgA and IgM (JCHAIN)
mga-miR-N172	1.90465	XM_010709212.3	178	-23.64	2|19	4911|4930	17	0.8235	1	TMEM74	PREDICTED: transmembrane protein 74 (TMEM74)
		XM_010712757.3	178	-18.65	2|19	1124|1143	17	0.8824	0.9412	ABCB5	PREDICTED: ATP binding cassette subfamily B member 5 (ABCB5), transcript variant X1
		XM_010713754.3	178	-19.55	2|19	4655|4674	17	0.8824	0.9412	ITIH5	PREDICTED: inter-alpha-trypsin inhibitor heavy chain 5 (ITIH5)
		XM_010719444.3	176	-20.22	2|19	4632|4650	17	0.9412	0.9412	CDR2	PREDICTED: cerebellar degeneration related protein 2 (CDR2)
		XM_010715367.3	174	-20.53	2|19	2527|2546	17	0.8235	0.9412	DCX	PREDICTED: doublecortin (DCX), transcript variant X1
		XM_003203523.4	173	-17.27	2|19	1539|1559	18	0.8889	0.8889	RAB38	PREDICTED: RAB38, member RAS oncogene family (RAB38)
		XM_010710150.3	173	-19.87	2|18	3673|3692	16	0.875	0.9375	LOC100550389	PREDICTED: general transcription factor IIE subunit 1-like (LOC100550389), transcript variant X1
		XM_010710185.3	173	-27.58	2|19	336|356	18	0.8333	0.9444	LOC104910776	PREDICTED: PGAP2-interacting protein-like (LOC104910776)
		XM_010711169.3	173	-18.95	2|19	2653|2673	18	0.8889	0.8889	PPP6R3	PREDICTED: protein phosphatase 6 regulatory subunit 3 (PPP6R3), transcript variant X1
		XM_010719950.2	173	-18.51	2|18	737|756	16	0.875	0.9375	SNAP29	PREDICTED: synaptosome associated protein 29 (SNAP29)
mga-miR-N181	3.38533	XM_010710054.3	179	-36.78	2|20	112|132	18	0.8333	0.9444	C4H4orf47	PREDICTED: chromosome 4 C4orf47 homolog (C4H4orf47), transcript variant X2
		XM_010718768.3	179	-40.22	2|20	1884|1904	18	0.8333	0.9444	LOC100544459	PREDICTED: SLIT-ROBO Rho GTPase-activating protein 3 (LOC100544459)
		XM_010722321.3	179	-40.94	2|20	5217|5237	18	0.8333	0.9444	ZHX3	PREDICTED: zinc fingers and homeoboxes 3 (ZHX3)
		XM_010710707.3	174	-37.34	2|19	204|224	17	0.8235	0.9412	GAS2	PREDICTED: growth arrest specific 2 (GAS2), transcript variant X1
		XM_003202310.4	173	-35.61	2|18	3459|3479	16	0.875	0.9375	CHADL	PREDICTED: chondroadherin like (CHADL), transcript variant X2
		XM_003206193.4	171	-31.45	2|20	53|73	18	0.7778	0.8889	VPS37C	PREDICTED: VPS37C subunit of ESCRT-I (VPS37C), transcript variant X1
		XM_003209914.4	171	-34.66	2|20	1231|1251	18	0.7778	0.8889	DBNDD1	PREDICTED: dysbindin domain containing 1 (DBNDD1)
		XM_010710767.3	171	-31.45	2|20	54|74	18	0.7778	0.8889	VPS37C	PREDICTED: VPS37C subunit of ESCRT-I (VPS37C), transcript variant X2
		XM_010723526.2	171	-50.07	2|20	143|163	18	0.8333	1	LOC104914333	PREDICTED: uncharacterized LOC104914333 (LOC104914333), transcript variant X1
		XM_003203140.3	170	-36.73	2|20	152|173	19	0.7895	0.8947	LOC100538357	PREDICTED: cytochrome c oxidase assembly factor 5 (LOC100538357)
mga-miR-N184	-1.26659	XM_003209329.3	172	-42.29	2|17	3588|3605	15	0.9333	0.9333	SEMA7A	PREDICTED: semaphorin 7A (John Milton Hagen blood group) (SEMA7A), transcript variant X7
		XM_010710890.3	172	-39.31	2|17	97|114	15	0.8667	1	DNAL4	PREDICTED: dynein axonemal light chain 4 (DNAL4), transcript variant X2
		XM_010717193.3	172	-42.29	2|17	3915|3932	15	0.9333	0.9333	SEMA7A	PREDICTED: semaphorin 7A (John Milton Hagen blood group) (SEMA7A), transcript variant X1
		XM_010719443.3	172	-38.54	2|17	27|44	15	0.8667	1	LOC100547387	PREDICTED: transmembrane protein 180-like (LOC100547387), transcript variant X2
		XM_010724153.2	172	-45.35	2|17	2474|2491	15	0.8667	1	C28H6orf132	PREDICTED: chromosome 28 C6orf132 homolog (C28H6orf132), partial mRNA
		XM_010724600.3	171	-41.63	2|17	605|623	16	0.9375	0.9375	LOC104914600	PREDICTED: voltage-dependent L-type calcium channel subunit beta-1-like (LOC104914600)
		NM_001308655.1	168	-40.03	2|17	51|68	15	0.8667	0.9333	GPX3	glutathione peroxidase 3 (GPX3)
		XM_003210410.4	168	-38.83	2|17	7320|7337	15	0.8	1	SLC6A7	PREDICTED: solute carrier family 6 member 7 (SLC6A7), transcript variant X2
		XM_010707104.3	168	-38.62	2|17	104|121	15	0.8667	0.9333	C2H1orf198	PREDICTED: chromosome 2 C1orf198 homolog (C2H1orf198)
		XM_010708353.3	168	-42.46	2|17	30|47	15	0.8	1	TMEM170B	PREDICTED: transmembrane protein 170B (TMEM170B), transcript variant X2
mga-miR-N185	1.13393	XM_003212290.4	175	-35.88	2|16	554|571	14	1	1	HSPB7	PREDICTED: heat shock protein family B (small) member 7 (HSPB7)
		XM_010723746.3	172	-39.51	2|17	1023|1040	15	0.8667	1	SCN2B	PREDICTED: sodium voltage-gated channel beta subunit 2 (SCN2B)
		XM_010711739.3	168	-33.47	2|17	426|443	15	0.8667	0.9333	EIF2B2	PREDICTED: eukaryotic translation initiation factor 2B subunit beta (EIF2B2)
		XM_010717152.3	168	-32.88	2|17	6975|6992	15	0.8667	0.9333	ZNF609	PREDICTED: zinc finger protein 609 (ZNF609), transcript variant X1
		XM_010720949.3	168	-36.98	2|17	859|876	15	0.8667	0.9333	RALGDS	PREDICTED: ral guanine nucleotide dissociation stimulator (RALGDS), transcript variant X1
		XM_010724588.2	168	-38.16	2|17	1744|1761	15	0.8667	0.9333	LRRC3C	PREDICTED: leucine rich repeat containing 3C (LRRC3C)
		XM_010711739.3	168	-33.47	2|17	426|443	15	0.8667	0.9333	EIF2B2	PREDICTED: eukaryotic translation initiation factor 2B subunit beta (EIF2B2)
		XM_010717152.3	168	-32.88	2|17	6975|6992	15	0.8667	0.9333	ZNF609	PREDICTED: zinc finger protein 609 (ZNF609), transcript variant X1
		XM_003209255.4	167	-32.85	2|17	526|544	16	0.875	0.9375	PTX3	PREDICTED: pentraxin 3 (PTX3)
		XM_010710331.2	167	-36.68	2|16	50|67	14	0.9286	0.9286	NAGA	PREDICTED: alpha-N-acetylgalactosaminidase (NAGA)
