# Supplementary material for: Expression of miRNAs in turkey muscle satellite cells and differential response to thermal challenge
Source: Front Physiol. 2023 Nov 23;14:1293264. doi: 10.3389/fphys.2023.1293264 (PMC10701595; doi:10.3389/fphys.2023.1293264)
Supplement: Supplementary file 4 [file Table6.XLSX]

## Sheet: Sheet1
Supplementary Table 6 Genes with the largest alignment score for miRNAs showing differential expression (|Log2FC|>1.0) in proliferating commercial bird (NCT) SCs compared to RBC2 at the control temperature (38˚C) and under heat treatment (43˚C).
miRNA	Log2FC	Transcript	Alignment score	Energy-Kcal/Mol	Query-Aln (start|end)	Subject-Aln (Start|End)	Al-Len	Subject-Identity	Query-Identity	Gene	Description
mga-miR-184	-1.583 (38˚C)	XM_010716590.3	175	-29.84	2|21	2636|2658	20	0.8	0.9	ATG16L1	PREDICTED: autophagy related 16 like 1 (ATG16L1), transcript variant X1
		XM_003207127.4	170	-31.29	2|21	75|95	19	0.8421	0.8421	KLHL7	PREDICTED: kelch like family member 7 (KLHL7)
		XM_003207854.4	170	-26.78	2|21	5261|5281	19	0.8421	0.8421	KCNT1	PREDICTED: potassium sodium-activated channel subfamily T member 1 (KCNT1), transcript variant X7
		XM_010714004.3	168	-24.5	2|21	521|542	19	0.7895	0.7895	LOC100543675	PREDICTED: glycosyltransferase-like domain-containing protein 1 (LOC100543675), transcript variant X1
		XM_003209689.3	167	-28.01	2|21	733|755	20	0.8	0.8	CIAPIN1	PREDICTED: cytokine induced apoptosis inhibitor 1 (CIAPIN1)
		XM_010723421.2	167	-29.71	2|21	2256|2278	20	0.75	0.85	COL9A2	PREDICTED: collagen type IX alpha 2 chain (COL9A2)
		XM_010706317.3	166	-25.34	2|21	386|406	19	0.7895	0.8421	CLPB	PREDICTED: caseinolytic mitochondrial matrix peptidase chaperone subunit B (CLPB), transcript variant X1
		XM_010712141.3	166	-28.25	2|21	2838|2861	21	0.8095	0.8095	DQX1	PREDICTED: DEAQ-box RNA dependent ATPase 1 (DQX1)
		XM_010714648.3	166	-26.61	2|16	2288|2310	15	0.9333	0.9333	NT5C2	PREDICTED: 5'-nucleotidase, cytosolic II (NT5C2), transcript variant X1
		XM_010718912.2	166	-28.88	2|20	31|55	21	0.7619	0.8095	CCNJL	PREDICTED: cyclin J like (CCNJL)
mga-miR-206	-2.293 (38˚C) and -1.631 (43˚C)	XM_010723755.3	187	-33	2|20	3418|3439	18	0.8889	1	LOC104914368	PREDICTED: uncharacterized LOC104914368 (LOC104914368)
		XM_010721520.3	184	-29.23	2|21	1542|1563	19	0.8421	0.9474	MILR1	PREDICTED: mast cell immunoglobulin like receptor 1 (MILR1), transcript variant X1
		XM_003202932.4	178	-26.71	2|20	2080|2102	19	0.8947	0.8947	HLCS	PREDICTED: holocarboxylase synthetase (HLCS)
		XM_010717133.2	176	-23.92	2|21	2085|2106	19	0.7368	0.9474	CPEB1	PREDICTED: cytoplasmic polyadenylation element binding protein 1 (CPEB1), transcript variant X2
		XM_010722257.2	175	-21.24	2|21	1020|1042	20	0.75	0.95	NFS1	PREDICTED: NFS1 cysteine desulfurase (NFS1), partial mRNA
		XM_010709039.3	174	-22.93	2|19	826|847	17	0.8824	0.8824	SLCO5A1	PREDICTED: solute carrier organic anion transporter family member 5A1 (SLCO5A1)
		XM_003208321.3	173	-24.62	2|18	5227|5248	16	0.875	0.9375	BRS3	PREDICTED: bombesin receptor subtype 3 (BRS3)
		XM_010706257.3	172	-22.51	2|21	1689|1710	19	0.7895	0.8421	LOC100545254	PREDICTED: sodium-dependent proline transporter-like (LOC100545254)
		XM_010706858.3	172	-23.55	2|21	1262|1283	19	0.7368	0.8947	LOC104909621	PREDICTED: serine/threonine-protein kinase D3-like (LOC104909621)
		XM_010719675.1	172	-20.35	2|21	645|666	19	0.7368	0.8947	PDGFA	PREDICTED: platelet derived growth factor subunit A (PDGFA), transcript variant X1
mga-miR-N96	1.344 (38˚C)	XM_003213102.3	175	-27.99	2|16	169|188	14	1	1	LOC100541175	PREDICTED: keratin, type I cytoskeletal 13-like (LOC100541175)
		XM_010714547.3	173	-26.74	2|18	2577|2596	16	0.875	0.9375	PDE6C	PREDICTED: phosphodiesterase 6C (PDE6C)
		XM_010720871.3	173	-27.27	2|18	2837|2856	16	0.8125	1	CRAT	PREDICTED: carnitine O-acetyltransferase (CRAT)
		XM_003202938.4	172	-22.36	2|17	6071|6090	15	0.9333	0.9333	ERG	PREDICTED: ETS transcription factor ERG (ERG), transcript variant X2
		XM_010722724.2	172	-25.84	2|17	458|477	15	0.8667	1	KLHL21	PREDICTED: kelch like family member 21 (KLHL21), partial mRNA
		XM_010723576.3	172	-22.36	2|17	6114|6133	15	0.9333	0.9333	ERG	PREDICTED: ETS transcription factor ERG (ERG), transcript variant X1
		XM_003208912.4	171	-22.28	2|18	2208|2226	16	0.9375	0.9375	LOC100539364	PREDICTED: methylcrotonoyl-CoA carboxylase beta chain, mitochondrial-like (LOC100539364), transcript variant X1
		XM_003211332.4	170	-20.24	2|19	978|997	17	0.7647	0.9412	INPP5E	PREDICTED: inositol polyphosphate-5-phosphatase E (INPP5E)
		XM_003211443.4	170	-24.65	2|19	4712|4731	17	0.7647	0.9412	GALR2	PREDICTED: galanin receptor 2 (GALR2), transcript variant X2
		XM_010710199.3	170	-19.96	2|19	457|476	17	0.8235	0.8824	FIP1L1	PREDICTED: factor interacting with PAPOLA and CPSF1 (FIP1L1)
mga-miR-N173	2.574 (38˚C)	XM_003203820.4	187	-29.18	2 24	2286 2308	22	0.9091	0.9091	EPHX1	PREDICTED: epoxide hydrolase 1 (EPHX1), transcript variant X1
		XM_010711533.3	180	-18.62	2 21	859 883	19	0.8421	0.8947	EXD2	PREDICTED: exonuclease 3'-5' domain containing 2 (EXD2)
		XM_010710956.3	179	-25.03	2 20	660 684	18	0.8333	0.9444	USP47	PREDICTED: ubiquitin specific peptidase 47 (USP47), transcript variant X1
		XM_010719926.2	179	-23.55	2 24	2935 2959	22	0.7727	0.8182	GPR139	PREDICTED: G protein-coupled receptor 139 (GPR139), partial mRNA
		XM_010708426.3	178	-19.24	2 24	905 930	23	0.7826	0.8261	PHLPP1	PREDICTED: PH domain and leucine rich repeat protein phosphatase 1 (PHLPP1)
		XM_003203872.4	177	-17.65	2 24	2988 3011	22	0.8182	0.8182	PRPH2	PREDICTED: peripherin 2 (PRPH2)
		XM_010709089.2	176	-18.84	2 23	1527 1550	21	0.8095	0.8571	LOC100538984	PREDICTED: solute carrier family 7 member 13-like (LOC100538984)
		XM_010711259.2	176	-18.99	2 23	4517 4543	23	0.8261	0.8261	RAG1	PREDICTED: recombination activating 1 (RAG1)
		XM_010711618.3	175	-20.32	2 24	534 558	22	0.7727	0.9091	KATNBL1	PREDICTED: katanin regulatory subunit B1 like 1 (KATNBL1), transcript variant X4
		XM_010721463.3	175	-19.09	2 21	1673 1698	20	0.85	0.85	LOC100545599	PREDICTED: ATP-binding cassette sub-family A member 9 (LOC100545599)
mga-miR-N185	1.392 (43˚C)	XM_003212290.4	175	-35.88	2|16	554|571	14	1	1	HSPB7	PREDICTED: heat shock protein family B (small) member 7 (HSPB7)
		XM_010723746.3	172	-39.51	2|17	1023|1040	15	0.8667	1	SCN2B	PREDICTED: sodium voltage-gated channel beta subunit 2 (SCN2B)
		XM_010711739.3	168	-33.47	2|17	426|443	15	0.8667	0.9333	EIF2B2	PREDICTED: eukaryotic translation initiation factor 2B subunit beta (EIF2B2)
		XM_010717152.3	168	-32.88	2|17	6975|6992	15	0.8667	0.9333	ZNF609	PREDICTED: zinc finger protein 609 (ZNF609), transcript variant X1
		XM_010720949.3	168	-36.98	2|17	859|876	15	0.8667	0.9333	RALGDS	PREDICTED: ral guanine nucleotide dissociation stimulator (RALGDS), transcript variant X1
		XM_010724588.2	168	-38.16	2|17	1744|1761	15	0.8667	0.9333	LRRC3C	PREDICTED: leucine rich repeat containing 3C (LRRC3C)
		XM_010711739.3	168	-33.47	2|17	426|443	15	0.8667	0.9333	EIF2B2	PREDICTED: eukaryotic translation initiation factor 2B subunit beta (EIF2B2)
		XM_010717152.3	168	-32.88	2|17	6975|6992	15	0.8667	0.9333	ZNF609	PREDICTED: zinc finger protein 609 (ZNF609), transcript variant X1
		XM_010720949.3	168	-36.98	2|17	859|876	15	0.8667	0.9333	RALGDS	PREDICTED: ral guanine nucleotide dissociation stimulator (RALGDS), transcript variant X1
		XM_010724588.2	168	-38.16	2|17	1744|1761	15	0.8667	0.9333	LRRC3C	PREDICTED: leucine rich repeat containing 3C (LRRC3C)
