# Supplementary material for: Expression of miRNAs in turkey muscle satellite cells and differential response to thermal challenge
Source: Front Physiol. 2023 Nov 23;14:1293264. doi: 10.3389/fphys.2023.1293264 (PMC10701595; doi:10.3389/fphys.2023.1293264)
Supplement: Supplementary file 5 [file Table11.XLSX]

## Sheet: Sheet1
Supplementary Table 11 Genes with the largest alignment score for miRNAs showing differential expression (|Log2FC|>1.0) in differentiating NCT SCs under cold treatment (33˚C) compared to control (38˚C).
miRNA	Log2FC	Transcript	Alignment score	Energy-Kcal/Mol	Query-Aln|(start|end)	Subject-Aln|(Start|End)	Al-Len	Subject-Identity	Query-Identity	Gene	Description
mga-miR-1a	3.460 / 3.510	XM_010723755.3	183	-21.51	2|20	3418|3439	18	0.8889	0.9444	LOC104914368	PREDICTED: uncharacterized LOC104914368 (LOC104914368)
		XM_003201932.4	177	-18.58	2|18	421|442	16	0.875	1	LOC100550477	PREDICTED: ALG10 alpha-1,2-glucosyltransferase (LOC100550477)
		XM_010719675.1	176	-20.6	2|21	645|666	19	0.7895	0.8947	PDGFA	PREDICTED: platelet derived growth factor subunit A (PDGFA), transcript variant X1
		XM_003206929.4	172	-15.64	2|21	4063|4084	19	0.7368	0.8947	CSRNP1	PREDICTED: cysteine and serine rich nuclear protein 1 (CSRNP1), transcript variant X1
		XM_010712289.3	172	-17.8	2|21	11948|11969	19	0.7895	0.8421	PTH1R	PREDICTED: parathyroid hormone 1 receptor (PTH1R), transcript variant X1
		XM_010714068.2	172	-18.52	2|21	2005|2026	19	0.7368	0.8947	CCDC93	PREDICTED: coiled-coil domain containing 93 (CCDC93)
		XM_010714227.3	172	-16.78	2|21	717|738	19	0.7895	0.8421	LOC104911898	PREDICTED: serine-rich coiled-coil domain-containing protein 2-like (LOC104911898)
		XM_010717133.2	172	-19.33	2|17	2085|2106	15	0.8667	1	CPEB1	PREDICTED: cytoplasmic polyadenylation element binding protein 1 (CPEB1), transcript variant X2
		XM_010714068.2	172	-18.52	2|21	2005|2026	19	0.7368	0.8947	CCDC93	PREDICTED: coiled-coil domain containing 93 (CCDC93)
		XM_003204200.4	171	-16.63	2|21	2492|2515	21	0.7619	0.8571	LOC100541961	PREDICTED: pantetheinase-like (LOC100541961)
mga-miR-1b	3.93145	XM_003206929.4	180	-19.4	2|21	4062|4084	19	0.7895	0.9474	CSRNP1	PREDICTED: cysteine and serine rich nuclear protein 1 (CSRNP1), transcript variant X1
		XM_003202291.3	177	-18.22	2|22	1224|1246	20	0.8	0.85	ST13	PREDICTED: ST13 Hsp70 interacting protein (ST13)
		XM_003209050.4	177	-17.51	2|22	3060|3082	20	0.8	0.85	COPB2	PREDICTED: COPI coat complex subunit beta 2 (COPB2)
		XM_010723066.2	177	-19.25	2|22	2562|2584	20	0.75	0.9	RASSF2	PREDICTED: Ras association domain family member 2 (RASSF2)
		XM_003205714.4	176	-18.91	2|21	5438|5460	19	0.8421	0.8421	SYNPO2	PREDICTED: synaptopodin 2 (SYNPO2), transcript variant X1
		XM_010707730.3	176	-19.61	2|21	4926|4948	19	0.8421	0.8421	CD109	PREDICTED: CD109 molecule (CD109)
		XM_010710443.2	175	-19.98	2|21	5625|5648	20	0.85	0.85	LETM1	PREDICTED: leucine zipper and EF-hand containing transmembrane protein 1 (LETM1)
		XM_010723755.3	175	-18.58	2|20	3417|3439	18	0.8333	0.8889	LOC104914368	PREDICTED: uncharacterized LOC104914368 (LOC104914368)
		XM_003206429.4	173	-20.64	2|22	2155|2177	20	0.75	0.85	NUSAP1	PREDICTED: nucleolar and spindle associated protein 1 (NUSAP1)
		XM_003210031.4	173	-20.68	2|22	480|502	20	0.8	0.8	ASPN	PREDICTED: asporin (ASPN)
mga-miR-N30	5.26223	XM_003209487.4	181	-27.08	2|18	817|835	16	0.9375	1	FSD2	PREDICTED: fibronectin type III and SPRY domain containing 2 (FSD2), transcript variant X1
		XM_003202373.4	173	-21.97	2|18	462|480	16	0.875	0.9375	NFYB	PREDICTED: nuclear transcription factor Y subunit beta (NFYB), transcript variant X1
		XM_003207266.3	173	-21.55	2|18	1475|1493	16	0.875	0.9375	CX3CR1	PREDICTED: C-X3-C motif chemokine receptor 1 (CX3CR1)
		XM_010716066.2	172	-20.3	2|17	375|393	15	0.8667	1	LOC104912429	PREDICTED: protein Hook homolog 1-like (LOC104912429)
		XM_003210898.4	169	-16.85	2|18	744|762	16	0.875	0.875	DENR	PREDICTED: density regulated re-initiation and release factor (DENR)
		XM_010711115.2	168	-24.62	2|18	237|256	17	0.8824	0.8824	ABCC8	PREDICTED: ATP binding cassette subfamily C member 8 (ABCC8)
		XM_010711543.3	168	-17.61	2|17	4026|4044	15	0.8667	0.9333	TMEM229B	PREDICTED: transmembrane protein 229B (TMEM229B), transcript variant X1
		XM_010712807.3	168	-18.46	2|18	1764|1783	17	0.8824	0.8824	RAB5A	PREDICTED: RAB5A, member RAS oncogene family (RAB5A)
		XM_003206777.4	167	-22.2	2|18	1382|1399	16	0.875	0.9375	PPP2R5E	PREDICTED: protein phosphatase 2 regulatory subunit B'epsilon (PPP2R5E), transcript variant X1
		XM_010722367.3	167	-19.65	2|18	942|959	16	0.875	0.9375	TNFRSF6B	PREDICTED: TNF receptor superfamily member 6b (TNFRSF6B), transcript variant X1
mga-miR-N140	1.47017	XM_010710774.3	172	-40.52	2|17	998|1015	15	0.9333	0.9333	TMEM132A	PREDICTED: transmembrane protein 132A (TMEM132A)
		XM_010716520.1	172	-32.29	2|17	1506|1523	15	0.9333	0.9333	LOC100543177	PREDICTED: kinesin-like protein KIF1A (LOC100543177)
		XM_010709712.3	171	-37.7	2|16	328|345	14	0.9286	1	SEC31A	PREDICTED: SEC31 homolog A, COPII coat complex component (SEC31A)
		XM_010716645.2	171	-39.19	2|17	58|76	16	0.9375	0.9375	PAQR9	PREDICTED: progestin and adipoQ receptor family member 9 (PAQR9)
		XM_003208440.3	168	-33.71	2|17	145|162	15	0.8667	0.9333	TMEM164	PREDICTED: transmembrane protein 164 (TMEM164)
		XM_010717646.1	168	-33.06	2|17	1137|1154	15	0.8667	0.9333	CTSH	PREDICTED: cathepsin H (CTSH)
		XM_010722677.3	168	-34.24	2|17	379|396	15	0.8667	0.9333	REM1	PREDICTED: RRAD and GEM like GTPase 1 (REM1)
		XM_003211591.4	167	-31.41	2|16	40|57	14	0.9286	0.9286	MRPL27	PREDICTED: mitochondrial ribosomal protein L27 (MRPL27), transcript variant X1
		XM_010711927.3	167	-34	2|17	5|24	17	0.8824	0.8824	HSP90AA1	PREDICTED: heat shock protein 90 alpha family class A member 1 (HSP90AA1)
		XM_010718708.2	167	-38.22	2|17	8|26	16	0.875	0.9375	TMF1	PREDICTED: TATA element modulatory factor 1 (TMF1)
