# Supplementary material for: Expression of miRNAs in turkey muscle satellite cells and differential response to thermal challenge
Source: Front Physiol. 2023 Nov 23;14:1293264. doi: 10.3389/fphys.2023.1293264 (PMC10701595; doi:10.3389/fphys.2023.1293264)
Supplement: Supplementary file 6 [file Table4.XLSX]

## Sheet: 48h_NormCPM
Supplementary Table 4. Normalized read counts observed in differentiating turkey SCs.
CIRI ID	miRDeep status	Provisional ID	Galgal miRNA	NCT_48_38_38_61	NCT_48_38_38_62	Treatment Average	RBC2_48_38_38_12	RBC2_48_38_38_14	Treatment Average	NCT_48_38_43_51	NCT_48_38_43_52	Treatment Average	RBC2_48_38_43_22	RBC2_48_38_43_24	Treatment Average	RBC2_48_38_33_101	RBC2_48_38_33_102	Treatment Average	NCT_48_38_33_101	NCT_48_38_33_102	Treatment Average	Experiment average
known:CALPDS010000185.1_47481	known	mga-miR-456-5p	gga-miR-456-5p	10.9095	10.7404	10.825	10.7843	10.832	10.8082	12.5127	10.7388	11.6258	10.7352	10.9341	10.8347	10.8223	10.8104	10.8164	10.7159	10.8217	10.7688	10.9465
known:CALPDS010000378.1_48005	known	mga-miR-2954	gga-miR-2954	17.4883	17.0338	17.2611	16.6097	16.7636	16.6867	17.2961	17.0941	17.1951	16.1878	16.3821	16.2849	16.1897	16.1907	16.1902	17.2247	17.2429	17.2338	16.8086
known:CALPDS010000378.1_48036	known	mga-miR-2131-5p	gga-miR-2131-5p	6.59744	6.00303	6.30024	5.76484	6.22337	5.9941	5.37687	5.32425	5.35056	4.88175	4.79743	4.83959	5.8746	4.97143	5.42302	6.15599	6.77661	6.4663	5.72897
known:OW982291.1_1658	known	mga-let-7j-5p	gga-let-7j-5p	12.9904	12.4236	12.707	12.6189	12.6857	12.6523	14.4928	12.5713	13.5321	12.5781	12.7474	12.6627	12.7295	12.65	12.6897	12.6297	12.5915	12.6106	12.8091
known:OW982291.1_2296	known	mga-miR-99a-5p	gga-miR-99a-5p	8.53911	8.68769	8.6134	9.04232	8.79179	8.91705	7.77597	8.9996	8.38779	8.9348	8.85638	8.89559	8.70825	9.02163	8.86494	8.84894	8.65212	8.75053	8.73822
known:OW982291.1_2298	known	mga-let-7c-5p	gga-let-7c-5p	9.97494	9.35384	9.66439	9.4606	9.76318	9.61189	10.6554	9.64418	10.1498	9.66572	9.86253	9.76412	9.81419	9.7053	9.75975	9.68208	9.78643	9.73425	9.7807
known:OW982291.1_2300	known	mga-miR-125b-5p	gga-miR-125b-5p	13.7396	13.7165	13.7281	14.1544	14.2373	14.1959	12.6773	13.7724	13.2248	14.0712	14.1702	14.1207	14.1363	14.1509	14.1436	13.9599	13.9712	13.9655	13.8964
known:OW982291.1_2498	known	mga-miR-222a	gga-miR-222a	6.2076	7.55514	6.88137	7.82511	7.46818	7.64665	9.69607	7.71723	8.70665	7.48155	6.83334	7.15745	7.8743	7.6011	7.7377	7.67024	7.87691	7.77357	7.65056
known:OW982291.1_2499	known	mga-miR-221-5p	gga-miR-221-5p	10.3492	10.9657	10.6575	11.353	11.1084	11.2307	10.3876	11.0072	10.6974	11.3594	10.8761	11.1178	11.6139	11.5037	11.5588	11.2349	11.4437	11.3393	11.1002
known:OW982291.1_3058	known	mga-miR-1552-5p	gga-miR-1552-5p	5.67173	4.84417	5.25795	6.7623	6.3734	6.56785	5.20939	6.0504	5.62989	6.76379	6.88965	6.82672	6.90542	6.56052	6.73297	5.99895	5.32038	5.65966	6.11251
known:OW982291.1_4101	known	mga-miR-205b	gga-miR-205b	3.67352	2.35518	3.01435	2.35518	2.35518	2.35518	6.5181	4.49764	5.50787	6.23202	5.89666	6.06434	2.35518	3.37404	2.86461	2.35518	2.35518	2.35518	3.69359
known:OW982291.1_4863	known	mga-miR-33-5p	gga-miR-33-5p	5.87328	7.87827	6.87578	6.62505	5.76146	6.19326	7.19285	7.08927	7.14106	6.68057	6.36225	6.52141	6.90542	6.63863	6.77203	7.38299	7.24267	7.31283	6.80273
known:OW982291.1_494	known	mga-let-7i	gga-let-7i	12.8466	12.7946	12.8206	12.9012	12.7962	12.8487	13.9233	13.0068	13.4651	12.957	13.2095	13.0832	12.8101	12.85	12.83	12.8754	12.9102	12.8928	12.9901
known:OW982291.1_6720	known	mga-miR-19b-5p	gga-miR-19b-5p	10.921	11.8393	11.3801	11.6425	11.3379	11.4902	11.5669	11.3491	11.458	11.6301	11.6418	11.636	12.038	12.0615	12.0498	11.4511	11.604	11.5276	11.5903
known:OW982291.1_6721	known	mga-miR-20a-5p	gga-miR-20a-5p	7.23205	8.72841	7.98023	8.25543	7.74092	7.99817	6.58807	8.08531	7.33669	8.24598	8.22933	8.23766	8.65448	8.81848	8.73648	8.18956	7.8335	8.01153	8.05013
known:OW982291.1_6724	known	mga-miR-19a-5p	gga-miR-19a-5p	10.1501	10.7651	10.4576	10.764	10.8609	10.8125	10.1653	10.6824	10.4238	10.9526	10.9274	10.94	11.9062	11.6118	11.759	10.8882	10.9942	10.9412	10.889
known:OW982291.1_6727	known	mga-miR-17-5p	gga-miR-17-5p	11.3336	12.3907	11.8621	12.3651	12.0141	12.1896	11.744	12.3453	12.0447	12.3104	12.0696	12.19	12.2902	12.5103	12.4002	12.4365	12.2921	12.3643	12.1752
known:OW982291.1_6991	known	mga-miR-16-5p	gga-miR-16-5p	10.4785	10.8179	10.6482	10.994	10.9108	10.9524	10.3427	11.0789	10.7108	11.1119	10.9802	11.0461	11.3308	11.0183	11.1745	10.8938	11.0331	10.9634	10.9159
known:OW982291.1_6993	known	mga-miR-15a	gga-miR-15a	8.16949	9.06684	8.61816	9.1588	8.75124	8.95502	8.14437	8.48769	8.31603	8.97027	8.82785	8.89906	9.25155	9.16049	9.20602	8.80217	8.49381	8.64799	8.77371
known:OW982291.1_73	known	mga-miR-29b-1-5p	gga-miR-29b-1-5p	9.40453	8.78741	9.09597	9.62261	9.7148	9.66871	9.14293	8.43403	8.78848	8.54551	8.62721	8.58636	10.082	10.1934	10.1377	9.74525	9.87474	9.81	9.34787
known:OW982291.1_77	known	mga-miR-29a-5p	gga-miR-29a-5p	8.85706	9.96941	9.41324	10.001	10.3834	10.1922	7.71473	8.85738	8.28605	9.23377	9.21698	9.22538	10.1899	10.3525	10.2712	9.88647	9.57864	9.73255	9.5201
known:OW982292.1_10416	known	mga-miR-456-5p	gga-miR-456-5p	12.4532	12.4189	12.436	12.3018	12.4089	12.3553	14.1029	12.5002	13.3015	12.4147	12.7019	12.5583	12.501	12.4397	12.4704	12.4441	12.4955	12.4698	12.5986
known:OW982292.1_11552	known	mga-miR-206	gga-miR-206	16.8001	16.3084	16.5542	15.5602	15.6539	15.6071	16.7195	16.1679	16.4437	15.6781	15.9089	15.7935	14.546	14.5673	14.5566	15.8128	15.8004	15.8066	15.7936
known:OW982292.1_8979	known	mga-miR-1677-5p	gga-miR-1677-5p	6.34958	5.53696	5.94327	7.00292	6.99934	7.00113	3.27368	5.15769	4.21568	6.54598	6.83334	6.68966	7.8743	7.24935	7.56183	5.99895	5.55229	5.77562	6.19786
known:OW982292.1_8980	known	mga-miR-1677-5p	gga-miR-1677-5p	6.34958	5.53696	5.94327	7.00292	6.99934	7.00113	3.27368	5.15769	4.21568	6.54598	6.83334	6.68966	7.8743	7.24935	7.56183	5.99895	5.55229	5.77562	6.19786
known:OW982292.1_9046	known	mga-miR-1451-5p	gga-miR-1451-5p	12.2733	12.3859	12.3296	12.5753	12.5176	12.5465	11.9018	12.5483	12.225	12.6564	12.6901	12.6732	12.3443	12.3497	12.347	12.5056	12.5025	12.5041	12.4376
known:OW982292.1_9221	known	mga-miR-30a-5p	gga-miR-30a-5p	10.9038	10.6048	10.7543	10.6799	10.9856	10.8327	10.6956	10.047	10.3713	10.2638	10.3825	10.3231	10.5698	10.7501	10.66	10.6315	10.724	10.6777	10.6032
known:OW982292.1_9226	known	mga-miR-30c-5p	gga-miR-30c-5p	10.1979	10.2467	10.2223	10.4195	10.3385	10.379	10.0829	10.6197	10.3513	10.5513	10.638	10.5946	10.5029	10.4853	10.4941	10.577	10.6695	10.6232	10.4441
known:OW982292.1_9450	known	mga-miR-1329-5p	gga-miR-1329-5p	3.67352	4.84417	4.25885	5.3073	5.24298	5.27514	4.80163	2.35518	3.57841	4.54785	5.78235	5.1651	4.35178	4.97143	4.66161	3.64052	3.59511	3.61782	4.42615
known:OW982293.1_12063	known	mga-miR-187-5p	gga-miR-187-5p	7.55882	6.87345	7.21613	6.00507	6.44294	6.224	5.20939	5.60885	5.40912	5.97691	5.37236	5.67464	4.8109	3.96523	4.38806	5.38852	5.92746	5.65799	5.76166
known:OW982293.1_12064	known	mga-miR-187-3p	gga-miR-187-3p	7.55882	6.87345	7.21613	6.00507	6.44294	6.224	5.20939	5.60885	5.40912	5.97691	5.37236	5.67464	4.8109	3.96523	4.38806	5.38852	5.92746	5.65799	5.76166
known:OW982293.1_13413	known	mga-miR-32-3p	gga-miR-32-3p	6.2076	6.54911	6.37835	6.47336	5.86643	6.16989	5.66283	6.22905	5.94594	4.72444	5.20495	4.9647	5.8746	6.39034	6.13247	5.38852	6.22492	5.80672	5.89968
known:OW982293.1_13414	known	mga-miR-32-5p	gga-miR-32-5p	6.8089	7.01183	6.91037	6.69531	6.80174	6.74852	6.00732	6.72235	6.36483	6.17235	6.00258	6.08746	6.20894	6.71273	6.46083	6.2976	6.47141	6.38451	6.49275
known:OW982293.1_13826	known	mga-miR-1a-2-5p	gga-miR-1a-2-5p	15.0507	14.0634	14.5571	12.4815	12.8507	12.6661	15.4131	14.5563	14.9847	14.6833	14.8346	14.759	10.2086	10.3755	10.2921	11.1204	11.1439	11.1321	13.0652
known:OW982293.1_14549	known	mga-miR-30b-5p	gga-miR-30b-5p	7.67128	7.59972	7.6355	8.49092	7.89775	8.19433	7.32166	7.52532	7.42349	7.55348	7.14227	7.34787	8.2087	8.17334	8.19102	8.29466	8.60126	8.44796	7.87336
known:OW982293.1_14552	known	mga-miR-30d	gga-miR-30d	5.43737	7.07634	6.25686	7.05729	6.30033	6.67881	5.78702	6.22905	6.00804	5.83017	6.36225	6.09621	6.81028	6.7832	6.79674	6.85094	6.94923	6.90009	6.45613
known:OW982294.1_44233	known	mga-miR-101-1-5p	gga-miR-101-1-5p	6.90404	7.55514	7.22959	7.16024	7.68461	7.42243	8.64875	6.89114	7.76995	7.02224	6.99606	7.00915	7.72579	6.8504	7.2881	7.17845	7.1034	7.14093	7.31002
known:OW982294.1_44316	known	mga-miR-1416-5p	gga-miR-1416-5p	14.7486	14.3264	14.5375	13.5823	13.8885	13.7354	12.4752	13.6625	13.0688	12.7639	12.9119	12.8379	12.8951	13.0419	12.9685	14.0695	14.0958	14.0827	13.5385
known:OW982294.1_44435	known	mga-miR-23b-5p	gga-miR-23b-5p	16.8663	16.3932	16.6297	16.6058	16.7041	16.6549	17.3637	16.8346	17.0991	16.6827	16.7883	16.7355	16.172	16.2358	16.2039	16.25	16.3945	16.3222	16.6076
known:OW982294.1_44437	known	mga-miR-27b-5p	gga-miR-27b-5p	10.9602	11.9337	11.447	11.8569	11.5199	11.6884	10.464	11.9508	11.2074	11.8085	11.6066	11.7075	11.8049	11.7956	11.8003	11.5987	11.6517	11.6252	11.5793
known:OW982294.1_44439	known	mga-miR-24-5p	gga-miR-24-5p	15.1481	15.288	15.218	15.1191	15.025	15.072	16.6057	15.5868	16.0963	15.3525	15.4128	15.3826	14.8577	14.8081	14.8329	14.858	14.9555	14.9067	15.2514
known:OW982294.1_44887	known	mga-miR-1456-5p	gga-miR-1456-5p	8.00753	7.01183	7.50968	7.47181	7.62601	7.54891	7.71473	6.53116	7.12295	6.17235	6.94383	6.55809	7.07873	6.56052	6.81963	8.39263	7.48639	7.93951	7.24979
known:OW982294.1_44888	known	mga-miR-1456-3p	gga-miR-1456-3p	7.23205	6.35473	6.79339	6.69531	7.13159	6.91345	6.71858	5.32425	6.02142	5.83017	6.1936	6.01188	6.81028	6.19736	6.50382	7.90967	7.30756	7.60862	6.6421
known:OW982294.1_45095	known	mga-miR-2954	gga-miR-2954	17.457	17.0532	17.2551	16.5826	16.7485	16.6655	17.2876	17.1012	17.1944	16.1829	16.3733	16.2781	16.1853	16.2059	16.1956	17.2285	17.2372	17.2329	16.8036
known:OW982294.1_46496	known	mga-miR-2131-5p	gga-miR-2131-5p	6.70705	6.13003	6.41854	5.47646	5.24298	5.35972	4.80163	5.84645	5.32404	6.17235	4.22739	5.19987	5.43864	6.19736	5.818	5.38852	5.92746	5.65799	5.62969
known:OW982295.1_15520	known	mga-miR-383-5p	gga-miR-383-5p	5.87328	5.86376	5.86852	5.62784	4.89149	5.25967	6.94877	4.18761	5.56819	5.97691	5.20495	5.59093	4.8109	2.35518	3.58304	5.10999	4.7016	4.90579	5.12936
known:OW982295.1_17122	known	mga-miR-103-2-5p	gga-miR-103-2-5p	9.75012	10.2397	9.99491	10.5579	10.101	10.3295	11.5451	10.8556	11.2004	10.8868	10.7023	10.7945	9.93187	10.2254	10.0786	10.2683	9.99783	10.1331	10.4218
known:OW982295.1_17129	known	mga-miR-146c-5p	gga-miR-146c-5p	13.0656	12.9894	13.0275	13.1029	13.1771	13.14	12.7705	13.0646	12.9176	13.2817	13.226	13.2538	12.845	12.9132	12.8791	12.8796	12.8732	12.8764	13.0157
known:OW982296.1_17568	known	mga-miR-210a-3p	gga-miR-210a-3p	11.3506	12.3859	11.8683	11.8181	11.3851	11.6016	12.8722	12.8015	12.8368	12.6051	12.4491	12.5271	10.9836	11.1999	11.0918	11.55	11.5813	11.5656	11.9152
known:OW982296.1_17769	known	mga-miR-129-5p	gga-miR-129-5p	5.87328	6.24675	6.06002	6.5512	6.69176	6.62148	5.66283	7.17899	6.42091	7.70857	7.80061	7.75459	7.07873	6.39034	6.73454	6.2976	5.75203	6.02482	6.60273
known:OW982296.1_17770	known	mga-miR-129-5p	gga-miR-129-5p	8.31508	8.78741	8.55125	8.64087	8.76488	8.70288	8.27738	8.43403	8.35571	9.30497	9.28153	9.29325	8.65448	8.09238	8.37343	8.22545	8.03857	8.13201	8.56809
known:OW982296.1_20355	known	mga-miR-1676-5p	gga-miR-1676-5p	6.90404	6.00303	6.45354	6.94642	6.3734	6.65991	6.83826	6.72235	6.78031	6.54598	7.04646	6.79622	5.43864	4.38337	4.91101	5.62188	5.04391	5.3329	6.15565
known:OW982296.1_20356	known	mga-miR-1676-5p	gga-miR-1676-5p	6.90404	5.86376	6.3839	6.5512	6.14207	6.34663	4.80163	6.388	5.59482	6.28932	6.51324	6.40128	4.8109	4.38337	4.59714	5.62188	5.04391	5.3329	5.77611
known:OW982297.1_20558	known	mga-miR-26a-5p	gga-miR-26a-5p	5.67173	6.72037	6.19605	7.30208	6.50928	6.90568	5.90137	6.388	6.14469	6.80367	6.51324	6.65846	7.07873	6.97607	7.0274	6.15599	7.02837	6.59218	6.58741
known:OW982297.1_21451	known	mga-miR-128-2-5p	gga-miR-128-2-5p	10.7002	10.6048	10.6525	10.5148	10.5542	10.5345	10.046	10.6396	10.3428	10.7557	10.6825	10.7191	10.3841	10.3755	10.3798	10.7471	10.6571	10.7021	10.5551
known:OW982297.1_22176	known	mga-miR-148a-5p	gga-miR-148a-5p	8.41538	9.06684	8.74111	9.23153	8.8182	9.02486	7.77597	9.12906	8.45251	9.1278	8.84218	8.98499	8.92812	9.02163	8.97488	9.04246	8.86112	8.95179	8.85502
known:OW982297.1_22209	known	mga-miR-196-5p	gga-miR-196-5p	10.9153	10.2326	10.574	10.2721	10.4858	10.379	10.3121	9.96741	10.1397	9.86734	10.2218	10.0446	10.6681	10.5774	10.6227	10.4763	10.5999	10.5381	10.383
known:OW982297.1_22337	known	mga-miR-138-5p	gga-miR-138-5p	5.67173	7.4125	6.54211	6.21095	6.3734	6.29217	7.91858	7.34325	7.63091	7.55348	7.23211	7.39279	6.59881	6.19736	6.39808	7.10328	6.8655	6.98439	6.87341
known:OW982298.1_23371	known	mga-miR-153-3p	gga-miR-153-3p	6.0501	6.13003	6.09007	4.89458	6.14207	5.51833	2.35518	5.60885	3.98201	5.6668	6.10125	5.88402	5.8746	6.47793	6.17627	5.10999	5.75203	5.43101	5.51362
known:OW982298.1_23475	known	mga-miR-3530-5p	gga-miR-3530-5p	9.8728	9.09825	9.48552	8.7767	8.83122	8.80396	10.3578	9.36717	9.86251	9.38601	9.50523	9.44562	7.56022	7.24935	7.40479	8.36071	8.21809	8.2894	8.88197
known:OW982298.1_23583	known	mga-miR-128-1-5p	gga-miR-128-1-5p	10.4234	10.5029	10.4631	10.3827	10.3922	10.3875	9.90239	10.6862	10.2943	10.6747	10.7825	10.7286	10.4087	10.2127	10.3107	10.5203	10.4713	10.4958	10.4467
known:OW982298.1_23877	known	mga-miR-1559-5p	gga-miR-1559-5p	8.28004	8.95118	8.61561	8.58645	8.26718	8.42682	4.80163	6.99361	5.89762	7.18206	7.31668	7.24937	9.3563	9.00698	9.18164	8.652	8.70125	8.67663	8.00795
known:OW982298.1_24281	known	mga-miR-10b-5p	gga-miR-10b-5p	5.43737	5.70959	5.57348	7.69398	7.13159	7.41278	3.27368	4.18761	3.73064	6.34444	6.88965	6.61704	6.59881	6.47793	6.53837	5.10999	5.75203	5.43101	5.88389
known:OW982298.1_24282	known	mga-miR-10b-5p	gga-miR-10b-5p	5.15741	5.70959	5.4335	7.65925	7.13159	7.39542	3.27368	4.18761	3.73064	6.17235	6.83334	6.50285	6.35093	6.29707	6.324	5.10999	5.75203	5.43101	5.8029
known:OW982298.1_24494	known	mga-miR-26a-5p	gga-miR-26a-5p	9.7755	9.81729	9.79639	10.1648	9.85534	10.01	9.84639	9.35759	9.60199	9.3188	9.34331	9.33105	10.5625	10.602	10.5823	10.5908	10.9079	10.7493	10.0119
known:OW982299.1_25336	known	mga-miR-146b-5p	gga-miR-146b-5p	13.3485	12.8231	13.0858	12.7329	13.021	12.877	12.0283	12.3788	12.2035	12.4815	12.4063	12.4439	12.921	12.8541	12.8875	12.8978	13.0377	12.9677	12.7442
known:OW982299.1_26062	known	mga-miR-107-5p	gga-miR-107-5p	7.49912	8.20116	7.85014	8.30121	7.82146	8.06133	9.1195	8.68434	8.90192	8.5918	8.22933	8.41056	8.4168	7.91541	8.1661	8.39263	7.78874	8.09068	8.24679
known:OW982300.1_27483	known	mga-miR-214b-5p	gga-miR-214b-5p	8.20729	8.60264	8.40496	8.38862	8.35999	8.3743	10.2433	8.9996	9.62143	8.98769	9.00396	8.99582	8.54053	8.69596	8.61825	8.652	8.81722	8.73461	8.79156
known:OW982300.1_28198	known	mga-miR-214	gga-miR-214	12.5483	12.1174	12.3328	11.8722	12.1734	12.0228	13.6272	12.6723	13.1497	12.1378	12.3116	12.2247	11.659	11.6918	11.6754	11.9412	12.1511	12.0462	12.2419
known:OW982300.1_28199	known	mga-miR-199-5p	gga-miR-199-5p	12.4551	12.8716	12.6634	12.6257	12.349	12.4873	12.9614	13.1031	13.0322	12.8598	12.6999	12.7799	12.533	12.4893	12.5112	12.773	12.6411	12.7071	12.6968
known:OW982300.1_28277	known	mga-miR-181b-5p	gga-miR-181b-5p	9.71118	10.204	9.95762	10.0885	9.8231	9.95579	10.3326	10.3806	10.3566	10.3672	10.4164	10.3918	9.72571	9.74998	9.73784	9.97347	9.98796	9.98072	10.0634
known:OW982300.1_28279	known	mga-miR-181a-5p	gga-miR-181a-5p	9.46819	10.7	10.0841	10.095	9.6204	9.8577	10.8602	10.7824	10.8213	10.3095	10.4212	10.3654	9.4851	9.52167	9.50338	10.1426	9.87474	10.0087	10.1067
known:OW982300.1_28718	known	mga-miR-101-2-5p	gga-miR-101-2-5p	8.34929	9.21746	8.78338	8.58645	8.46401	8.52523	9.73515	8.39712	9.06613	8.66939	8.55941	8.6144	9.01602	8.45819	8.7371	8.70381	9.04364	8.87373	8.76666
known:OW982301.1_29999	known	mga-miR-16-5p	gga-miR-16-5p	10.833	10.9952	10.9141	11.0752	11.1323	11.1038	10.4733	11.2697	10.8715	11.3409	11.1569	11.2489	11.4657	11.1441	11.3049	11.0064	11.2301	11.1182	11.0936
known:OW982301.1_30000	known	mga-miR-16-5p	gga-miR-16-5p	10.5611	10.8734	10.7173	10.9041	10.9972	10.9506	10.1992	11.1163	10.6578	11.153	10.9173	11.0352	11.3135	10.8561	11.0848	10.8542	11.0803	10.9672	10.9021
known:OW982301.1_30001	known	mga-miR-15b-5p	gga-miR-15b-5p	9.63001	9.25975	9.44488	9.53911	9.79678	9.66794	8.81845	9.41411	9.11628	9.5415	9.36333	9.45242	10.1122	10.086	10.0991	9.90871	9.97803	9.94337	9.62066
known:OW982302.1_30394	known	mga-miR-3529	gga-miR-3529	8.44732	9.0184	8.73286	8.97331	8.84413	8.90872	10.0019	9.23744	9.61966	9.72922	9.99033	9.85977	8.44874	8.80161	8.62517	8.59826	8.43693	8.5176	9.04396
known:OW982302.1_30549	known	mga-miR-184-5p	gga-miR-184-5p	12.6547	12.1719	12.4133	11.5649	11.9089	11.7369	12.9956	11.9331	12.4644	12.2313	12.4735	12.3524	11.3222	11.1137	11.2179	12.0174	12.0669	12.0422	12.0378
known:OW982302.1_30791	known	mga-miR-190a-5p	gga-miR-190a-5p	8.00753	8.80655	8.40704	8.1342	7.9702	8.0522	8.4564	8.65337	8.55489	9.19681	8.55941	8.87811	8.05117	8.03577	8.04347	8.22545	7.96	8.09273	8.33807
known:OW982302.1_31021	known	mga-miR-7	gga-miR-7	7.37175	6.9443	7.15803	6.69531	6.57271	6.63401	7.001	6.66139	6.8312	7.08831	6.43972	6.76402	7.23344	7.19868	7.21606	7.4452	7.1034	7.2743	6.9796
known:OW982303.1_32504	known	mga-miR-191-5p	gga-miR-191-5p	13.2444	13.2432	13.2438	13.2954	13.2946	13.295	13.6339	13.0099	13.3219	12.9767	13.0136	12.9951	13.0567	13.1094	13.0831	13.2898	13.2496	13.2697	13.2014
known:OW982303.1_32506	known	mga-miR-425-5p	gga-miR-425-5p	11.661	11.3421	11.5015	11.5881	11.5654	11.5768	10.9983	11.3443	11.1713	11.3694	11.4655	11.4175	11.2241	11.2934	11.2588	11.3409	11.44	11.3905	11.3861
known:OW982303.1_32813	known	mga-let-7g-5p	gga-let-7g-5p	13.4287	13.4018	13.4153	13.5274	13.4	13.4637	15.0051	13.7299	14.3675	13.6476	13.69	13.6688	13.4451	13.5443	13.4947	13.5727	13.5242	13.5485	13.6597
known:OW982303.1_32815	known	mga-miR-135a-5p	gga-miR-135a-5p	5.15741	4.51235	4.83488	5.11565	5.52538	5.32052	3.27368	4.75269	4.01319	6.34444	5.52235	5.93339	4.35178	5.38802	4.8699	4.3093	2.35518	3.33224	4.71735
known:OW982303.1_32887	known	mga-let-7f-5p	gga-let-7f-5p	15.9367	15.0996	15.5181	15.0994	15.4468	15.2731	17.1925	15.275	16.2338	15.2688	15.4894	15.3791	15.1219	15.041	15.0815	15.0219	15.1981	15.11	15.4326
known:OW982303.1_32888	known	mga-let-7f-5p	gga-let-7f-5p	15.923	15.0908	15.5069	15.0856	15.4339	15.2598	17.1888	15.264	16.2264	15.2547	15.4792	15.367	15.1017	15.0215	15.0616	15.0056	15.179	15.0923	15.419
known:OW982303.1_32889	known	mga-let-7j-5p	gga-let-7j-5p	14.4962	13.8723	14.1843	14.0878	14.27	14.1789	15.996	14.1109	15.0534	14.0684	14.3105	14.1895	14.268	14.2263	14.2472	14.1668	14.3015	14.2341	14.3479
known:OW982304.1_31272	known	mga-miR-138-5p	gga-miR-138-5p	5.43737	5.11376	5.27557	4.6334	4.42581	4.5296	5.20939	5.73254	5.47096	6.1101	5.6582	5.88415	3.67439	4.38337	4.02888	5.38852	5.32038	5.35445	5.0906
known:OW982304.1_31734	known	mga-miR-140-5p	gga-miR-140-5p	10.1979	10.8367	10.5173	10.9335	10.8288	10.8811	11.0457	11.2124	11.129	11.0176	10.8761	10.9468	11.0988	11.1441	11.1215	10.9159	10.8217	10.8688	10.9108
known:OW982305.1_26500	known	mga-miR-460b-5p	gga-miR-460b-5p	6.0501	6.63728	6.34369	7.05729	7.21346	7.13538	5.52692	4.49764	5.01228	5.48253	4.22739	4.85496	5.15865	7.03503	6.09684	6.6543	5.92746	6.29088	5.95567
known:OW982305.1_26994	known	mga-miR-363-5p	gga-miR-363-5p	11.0771	11.8669	11.472	12.2517	11.7602	12.0059	11.1792	11.6878	11.4335	11.8231	11.7216	11.7723	12.2063	12.1789	12.1926	11.9838	11.9998	11.9918	11.8114
known:OW982305.1_26995	known	mga-miR-92-3p	gga-miR-92-3p	8.38272	8.28545	8.33408	8.67605	8.90701	8.79153	9.45524	8.01395	8.7346	8.07729	8.20735	8.14232	8.7344	8.78453	8.75946	8.7782	8.98533	8.88177	8.60729
known:OW982305.1_26998	known	mga-miR-19b-3p	gga-miR-19b-3p	11.0617	11.837	11.4494	11.7761	11.4328	11.6045	11.5756	11.3248	11.4502	11.6925	11.6541	11.6733	12.0354	12.022	12.0287	11.6979	11.6265	11.6622	11.6447
known:OW982305.1_26999	known	mga-miR-20b-5p	gga-miR-20b-5p	12.1108	13.0184	12.5646	13.2954	12.7761	13.0358	12.1004	12.7882	12.4443	12.9984	12.7156	12.857	13.2078	13.2016	13.2047	13.0394	13.0196	13.0295	12.856
known:OW982305.1_27002	known	mga-miR-18b-5p	gga-miR-18b-5p	8.44732	8.82544	8.63638	8.7767	8.59198	8.68434	7.32166	7.93889	7.63028	7.90468	7.77094	7.83781	9.03719	8.6016	8.8194	8.91637	8.98533	8.95085	8.42651
known:OW982305.1_27003	known	mga-miR-106-5p	gga-miR-106-5p	7.77561	9.39236	8.58398	9.06903	9.0137	9.04137	8.02331	9.30874	8.66603	9.10404	8.61055	8.8573	9.13859	9.39236	9.26547	9.616	9.27219	9.44409	8.97637
known:OW982305.1_27007	known	mga-miR-15c-5p	gga-miR-15c-5p	6.0501	6.24675	6.14843	7.34642	6.14207	6.74424	6.36708	6.53116	6.44912	6.68057	6.28039	6.48048	6.05143	6.97607	6.51375	6.75597	6.47141	6.61369	6.49162
known:OW982306.1_33257	known	mga-miR-103-1-5p	gga-miR-103-1-5p	8.13067	9.15909	8.64488	8.7767	8.59198	8.68434	10.0646	9.25818	9.66138	9.27691	9.13783	9.20737	8.56987	8.39207	8.48097	8.59826	8.70125	8.64976	8.88812
known:OW982306.1_33979	known	mga-miR-146a-5p	gga-miR-146a-5p	4.80972	6.63728	5.7235	7.20909	7.08884	7.14896	6.10601	6.99361	6.54981	7.50593	6.94383	7.22488	6.70842	6.19736	6.45289	6.94005	6.35342	6.64674	6.62446
known:OW982306.1_33980	known	mga-miR-146a-5p	gga-miR-146a-5p	4.80972	6.63728	5.7235	7.20909	7.08884	7.14896	6.10601	6.99361	6.54981	7.50593	6.94383	7.22488	6.70842	6.19736	6.45289	6.94005	6.35342	6.64674	6.62446
known:OW982306.1_33991	known	mga-miR-458a-3p	gga-miR-458a-3p	10.7586	10.4245	10.5916	10.2014	10.444	10.3227	10.1767	9.8494	10.013	9.51172	9.78301	9.64737	10.082	10.1067	10.0944	10.4837	10.4061	10.4449	10.1857
known:OW982306.1_33992	known	mga-miR-458a-5p	gga-miR-458a-5p	10.7586	10.4307	10.5947	10.2014	10.4609	10.3312	10.1767	9.8494	10.013	9.51172	9.78301	9.64737	10.082	10.1067	10.0944	10.5131	10.4061	10.4596	10.19
known:OW982306.1_33997	known	mga-miR-145-5p	gga-miR-145-5p	11.2859	11.7055	11.4957	12.3878	12.3296	12.3587	11.6693	12.1316	11.9005	12.8722	12.8896	12.8809	12.3379	12.5398	12.4389	11.9838	11.9422	11.963	12.1729
known:OW982306.1_34000	known	mga-miR-143-5p	gga-miR-143-5p	12.2599	12.9501	12.605	13.5104	13.2679	13.3892	12.9964	13.362	13.1792	14.0658	14.0036	14.0347	13.6201	13.693	13.6565	12.9497	12.8638	12.9068	13.2952
known:OW982306.1_34006	known	mga-miR-3523	gga-miR-3523	7.30359	6.54911	6.92635	6.47336	6.3734	6.42338	7.40156	7.88659	7.64407	7.37969	7.31668	7.34819	5.15865	5.38802	5.27333	5.99895	6.35342	6.17619	6.63192
known:OW982307.1_34333	known	mga-miR-365-1-5p	gga-miR-365-1-5p	5.87328	6.00303	5.93816	6.00507	5.76146	5.88326	5.20939	5.73254	5.47096	5.83017	5.6582	5.74419	5.8746	4.97143	5.42302	5.38852	6.35342	5.87097	5.72176
known:OW982307.1_35049	known	mga-miR-33-5p	gga-miR-33-5p	7.49912	8.66689	8.083	8.51054	8.35999	8.43527	8.02331	7.93889	7.9811	8.09347	7.74065	7.91706	8.2087	8.34625	8.27748	8.45443	8.60126	8.52785	8.20362
known:OW982308.1_38879	known	mga-miR-1a-1-5p	gga-miR-1a-1-5p	13.3186	12.4236	12.8711	10.6043	11.0116	10.8079	13.7676	12.8645	13.3161	13.0449	13.1196	13.0822	9.21487	8.45819	8.83653	9.51811	9.45518	9.48664	11.4001
known:OW982308.1_38882	known	mga-miR-133a-3p	gga-miR-133a-3p	7.07735	6.87345	6.9754	5.88995	5.96428	5.92711	6.6548	7.3039	6.97935	7.05565	7.04646	7.05106	4.8109	5.55846	5.18468	5.99895	6.08384	6.04139	6.35983
known:OW982308.1_38897	known	mga-miR-1388a-5p	gga-miR-1388a-5p	6.34958	5.34082	5.8452	5.76484	5.76146	5.76315	4.23114	5.60885	4.91999	4.88175	5.37236	5.12706	6.70842	6.63863	6.67352	5.38852	6.35342	5.87097	5.69998
known:OW982309.1_35350	known	mga-miR-1729-5p	gga-miR-1729-5p	6.8089	8.04873	7.42882	7.69398	7.32818	7.51108	7.36216	7.04223	7.2022	7.43152	7.77094	7.60123	8.1709	7.47902	7.82496	7.31798	7.69482	7.5064	7.51245
known:OW982309.1_35362	known	mga-miR-1306-5p	gga-miR-1306-5p	7.67128	7.59972	7.6355	8.15928	7.9223	8.04079	8.47498	8.39712	8.43605	8.24598	8.18502	8.2155	7.07873	6.47793	6.77833	7.72141	7.30756	7.51449	7.77011
known:OW982309.1_35397	known	mga-miR-1769-5p	gga-miR-1769-5p	6.2076	5.11376	5.66068	4.31424	5.07791	4.69608	7.65077	5.60885	6.62981	5.38074	4.22739	4.80407	4.8109	3.96523	4.38806	4.76449	5.04391	4.9042	5.18048
known:OW982309.1_35784	known	mga-miR-130b-5p	gga-miR-130b-5p	14.3624	14.3701	14.3662	14.4991	14.4856	14.4924	15.566	14.1226	14.8443	14.2301	14.2693	14.2497	14.6149	14.6036	14.6093	14.3932	14.4889	14.4411	14.5005
known:OW982309.1_35786	known	mga-miR-454-5p	gga-miR-454-5p	12.5297	12.4359	12.4828	12.67	12.6467	12.6583	12.9373	12.4265	12.6819	12.5387	12.6911	12.6149	12.7246	12.6734	12.699	12.4365	12.4833	12.4599	12.5995
known:OW982309.1_35790	known	mga-miR-301a-5p	gga-miR-301a-5p	10.4939	10.9869	10.7404	10.388	11.0868	10.7374	12.5472	10.8385	11.6929	10.8348	10.6173	10.7261	10.3758	10.2873	10.3316	10.8993	10.7708	10.8351	10.8439
known:OW982309.1_35792	known	mga-miR-130a-5p	gga-miR-130a-5p	10.9153	12.0903	11.5028	12.0008	11.3126	11.6567	12.8713	12.0237	12.4475	12.1023	11.8099	11.9561	12.087	12.0201	12.0536	11.9732	11.814	11.8936	11.9184
known:OW982310.1_37730	known	mga-miR-365-2-5p	gga-miR-365-2-5p	6.70705	7.01183	6.85944	7.5113	7.39988	7.45559	5.37687	6.59775	5.98731	7.59952	7.35718	7.47835	7.15816	7.34565	7.25191	7.24991	7.02837	7.13914	7.02862
known:OW982310.1_37733	known	mga-miR-193a-5p	gga-miR-193a-5p	10.5091	10.2467	10.3779	10.3174	10.6044	10.4609	10.4916	9.97369	10.2327	10.1212	10.1018	10.1115	10.6057	10.3291	10.4674	10.2939	10.4924	10.3932	10.3406
known:OW982311.1_36363	known	mga-miR-455-5p	gga-miR-455-5p	10.1501	10.3152	10.2326	10.9371	11.0343	10.9857	11.6408	10.5749	11.1079	11.3049	11.4976	11.4012	11.7547	11.6987	11.7267	11.062	11.0427	11.0523	11.0844
known:OW982311.1_36384	known	mga-miR-199-5p	gga-miR-199-5p	10.7264	11.2988	11.0126	11.127	10.7926	10.9598	11.3525	11.6052	11.4789	11.3084	11.2076	11.258	10.9281	10.8884	10.9082	11.0319	11.0757	11.0538	11.1119
known:OW982311.1_36636	known	mga-miR-181a-5p	gga-miR-181a-5p	8.65306	9.55965	9.10635	9.06903	8.86961	8.96932	9.39796	9.50366	9.45081	9.18176	9.04172	9.11174	8.38414	8.47957	8.43185	8.75383	8.90372	8.82878	8.98314
known:OW982311.1_36638	known	mga-miR-181b-5p	gga-miR-181b-5p	8.94918	9.12899	9.03908	9.13371	8.8182	8.97596	9.17739	9.16244	9.16991	9.33929	9.20593	9.27261	8.92812	8.65896	8.79354	9.13972	9.25583	9.19778	9.07481
known:OW982311.1_36874	known	mga-miR-219b	gga-miR-219b	7.82507	7.94889	7.88698	8.10869	7.39988	7.75428	8.94384	8.08531	8.51457	7.72942	7.50867	7.61905	7.37315	7.71365	7.5434	7.4452	7.17471	7.30996	7.77137
known:OW982311.1_36985	known	mga-miR-126-5p	gga-miR-126-5p	5.67173	6.87345	6.27259	5.62784	6.05591	5.84188	5.20939	5.15769	5.18354	6.28932	5.01553	5.65243	6.05143	5.19471	5.62307	4.76449	5.55229	5.15839	5.62198
known:OW982312.1_38000	known	mga-miR-2184a-5p	gga-miR-2184a-5p	5.43737	6.45519	5.94628	6.00507	6.44294	6.224	7.14723	6.53116	6.8392	5.38074	4.54039	4.96056	6.59881	5.97453	6.28667	6.54491	5.55229	6.0486	6.05089
known:OW982312.1_38160	known	mga-miR-21-5p	gga-miR-21-5p	17.0645	16.3229	16.6937	16.3702	16.8302	16.6002	16.0349	16.0696	16.0522	16.5657	16.6321	16.5989	16.8102	16.7089	16.7595	16.0723	16.3433	16.2078	16.4854
known:OW982312.1_38440	known	mga-miR-22-5p	gga-miR-22-5p	10.2976	10.9952	10.6464	11.0851	10.8059	10.9455	8.87553	10.6708	9.77318	10.8704	10.9071	10.8888	10.9891	11.1068	11.0479	10.5275	10.6818	10.6046	10.6511
known:OW982312.1_38543	known	mga-miR-301b-5p	gga-miR-301b-5p	2.35518	5.53696	3.94607	5.47646	4.42581	4.95113	4.23114	5.32425	4.77769	4.11263	4.22739	4.17001	5.8746	5.19471	5.53466	5.99895	6.22492	6.11193	4.91525
known:OW982312.1_38546	known	mga-miR-130c-5p	gga-miR-130c-5p	10.4939	11.6188	11.0563	11.4063	10.7418	11.0741	12.8757	11.8244	12.35	11.7253	11.404	11.5647	11.3896	11.3584	11.374	11.4088	11.1703	11.2896	11.4514
known:OW982313.1_39842	known	mga-miR-429-5p	gga-miR-429-5p	5.43737	4.84417	5.14077	5.3073	6.30033	5.80382	4.23114	3.79218	4.01166	5.38074	5.20495	5.29285	5.8746	5.71087	5.79274	5.62188	5.32038	5.47113	5.25216
known:OW982313.1_39873	known	mga-miR-34a-5p	gga-miR-34a-5p	9.58765	11.3584	10.473	11.8569	11.3172	11.5871	9.989	11.6293	10.8092	12.1639	11.8117	11.9878	11.6521	11.5423	11.5972	11.0268	10.6192	10.823	11.2129
known:OW982314.1_40988	known	mga-miR-100-5p	gga-miR-100-5p	10.5828	10.8037	10.6933	11.2488	11.5159	11.3823	9.69607	10.5873	10.1417	10.7039	10.9639	10.8339	11.6726	11.5474	11.61	11.2304	11.0896	11.16	10.9702
known:OW982314.1_40990	known	mga-let-7a-5p	gga-let-7a-5p	12.9052	12.102	12.5036	12.6076	12.7106	12.6591	14.4023	12.4871	13.4447	12.4653	12.6468	12.556	12.6372	12.6238	12.6305	12.6595	12.7385	12.699	12.7488
known:OW982314.1_41004	known	mga-miR-125b-5p	gga-miR-125b-5p	13.6754	13.7534	13.7144	14.1213	14.1982	14.1598	12.709	13.7894	13.2492	14.0681	14.1716	14.1199	14.1418	14.185	14.1634	13.9553	14.0432	13.9992	13.901
known:OW982315.1_40523	known	mga-miR-1b-5p	gga-miR-1b-5p	10.5756	9.66829	10.122	8.47104	8.1473	8.30917	9.13126	8.71466	8.92296	8.98769	9.10253	9.04511	5.43864	6.29707	5.86786	6.54491	6.08384	6.31438	8.09691
known:OW982315.1_40545	known	mga-miR-30e-5p	gga-miR-30e-5p	12.0287	11.6693	11.849	11.658	12.0141	11.836	11.9884	11.3223	11.6554	11.2979	11.3169	11.3074	11.7926	11.7741	11.7833	11.7846	11.7715	11.7781	11.7015
known:OW982315.1_40548	known	mga-miR-30c-5p	gga-miR-30c-5p	10.7134	10.6742	10.6938	10.9835	10.8092	10.8963	11.3475	10.9091	11.1283	10.9526	10.8047	10.8786	10.7148	10.9586	10.8367	10.8769	10.5672	10.7221	10.8593
known:OW982316.1_42151	known	mga-miR-196-5p	gga-miR-196-5p	9.32079	9.20309	9.26194	8.72725	9.00223	8.86474	8.84727	8.50514	8.67621	8.33031	8.61055	8.47043	9.19617	8.88409	9.04013	9.13972	9.32015	9.22994	8.9239
known:OW982316.1_42152	known	mga-miR-196-5p	gga-miR-196-5p	9.32079	9.20309	9.26194	8.72725	9.00223	8.86474	8.84727	8.50514	8.67621	8.33031	8.61055	8.47043	9.19617	8.88409	9.04013	9.13972	9.32015	9.22994	8.9239
known:OW982317.1_41863	known	mga-let-7a-5p	gga-let-7a-5p	14.581	13.9523	14.2667	14.1726	14.334	14.2533	16.0999	14.206	15.153	14.1388	14.3788	14.2588	14.3384	14.2251	14.2818	14.2122	14.2698	14.241	14.4091
known:OW982317.1_41865	known	mga-let-7k-5p	gga-let-7k-5p	13.3379	12.6993	13.0186	12.8366	12.9908	12.9137	14.4438	12.8147	13.6292	12.842	13.0588	12.9504	12.9167	12.8855	12.9011	12.9213	13.0543	12.9878	13.0668
known:OW982317.1_41877	known	mga-miR-135a-5p	gga-miR-135a-5p	5.15741	4.08067	4.61904	5.47646	5.52538	5.50092	3.27368	3.24566	3.25967	5.7508	5.6582	5.7045	2.35518	4.70716	3.53117	3.64052	4.7016	4.17106	4.46439
known:OW982317.1_41916	known	mga-miR-29c-5p	gga-miR-29c-5p	10.179	11.1827	10.6808	11.2133	11.9181	11.5657	8.68113	10.3994	9.54026	10.6666	10.6173	10.6419	11.659	11.5063	11.5827	10.9751	11.0803	11.0277	10.8399
known:OW982317.1_41918	known	mga-miR-29b-2-5p	gga-miR-29b-2-5p	9.23189	9.23169	9.23179	10.0421	10.0902	10.0661	9.24392	8.52239	8.88315	9.4565	9.38308	9.41979	10.1418	10.1998	10.1708	9.42856	9.2393	9.33393	9.5176
known:OW982318.1_43175	known	mga-miR-7	gga-miR-7	7.15677	7.46163	7.3092	6.94642	6.57271	6.75957	6.71858	6.31072	6.51465	7.05565	6.43972	6.74769	6.99468	7.09167	7.04317	7.50483	7.24267	7.37375	6.958
known:OW982319.1_40269	known	mga-miR-2188-5p	gga-miR-2188-5p	4.3507	5.11376	4.73223	3.90381	4.42581	4.16481	3.83042	5.47355	4.65199	5.6668	6.51324	6.09002	3.67439	2.35518	3.01478	3.64052	3.59511	3.61782	4.37861
known:OW982324.1_46568	known	mga-miR-12266-5p	gga-miR-12266-5p	6.9933	6.54911	6.7712	6.11168	5.86643	5.98905	7.74567	5.73254	6.7391	5.6668	6.88965	6.27822	5.67302	6.09024	5.88163	5.8227	6.58048	6.20159	6.31013
novel:CALPDS010000116.1_47237	novel	mga-miR-N99		5.43737	5.53696	5.48716	5.62784	5.76146	5.69465	4.80163	4.18761	4.49462	5.38074	5.89666	5.6387	5.67302	5.97453	5.82378	4.3093	4.25193	4.28062	5.23659
novel:OW982291.1_1361	novel	mga-miR-N5		4.3507	4.51235	4.43152	5.11565	4.67736	4.89651	3.83042	5.32425	4.57733	5.27123	5.37236	5.3218	4.35178	4.38337	4.36758	3.64052	3.59511	3.61782	4.53542
novel:OW982291.1_3027	novel	mga-miR-N11		5.87328	5.34082	5.60705	3.90381	4.12094	4.01237	5.01987	3.79218	4.40602	4.11263	4.22739	4.17001	2.35518	2.35518	2.35518	2.35518	2.35518	2.35518	3.81764
novel:OW982291.1_4949	novel	mga-miR-N19		6.8089	5.86376	6.33633	5.47646	5.52538	5.50092	4.5444	4.75269	4.64855	5.83017	5.78235	5.80626	4.35178	4.70716	4.52947	6.54491	5.55229	6.0486	5.47836
novel:OW982291.1_4950	novel	mga-miR-N20		6.90404	5.86376	6.3839	5.3073	5.52538	5.41634	4.5444	4.96935	4.75688	5.7508	5.6582	5.7045	4.35178	4.70716	4.52947	6.54491	5.55229	6.0486	5.47328
novel:OW982291.1_5831	novel	mga-miR-N24		8.88065	8.58056	8.73061	6.62505	7.36447	6.99476	9.32811	7.96435	8.64623	8.5918	8.70771	8.64975	7.43824	7.56155	7.49989	7.86486	6.94923	7.40705	7.98805
novel:OW982291.1_6215	novel	mga-miR-N26		7.23205	5.11376	6.17291	5.88995	6.44294	6.16644	4.80163	5.60885	5.20524	6.17235	6.00258	6.08746	5.43864	6.09024	5.76444	6.54491	5.92746	6.23618	5.93878
novel:OW982291.1_6374	novel	mga-miR-N29		8.13067	6.13003	7.13035	4.6334	4.42581	4.5296	3.27368	3.24566	3.25967	3.83325	5.01553	4.42439	2.35518	2.35518	2.35518	3.64052	4.7016	4.17106	4.31171
novel:OW982291.1_6827	novel	mga-miR-N30		6.9933	7.76541	7.37935	2.35518	4.12094	3.23806	6.10601	4.96935	5.53768	7.12024	6.99606	7.05815	3.67439	4.38337	4.02888	2.35518	3.59511	2.97514	5.03621
novel:OW982291.1_7006	novel	mga-miR-N32		7.96403	8.04873	8.00638	7.62366	7.13159	7.37762	7.6177	6.66139	7.13955	6.28932	6.1936	6.24146	7.37315	6.9146	7.14388	7.02397	7.8335	7.42873	7.22294
novel:OW982291.1_7260	novel	mga-miR-N34		5.15741	4.51235	4.83488	4.6334	3.73388	4.18364	7.51367	5.73254	6.6231	5.5776	6.43972	6.00866	2.35518	3.37404	2.86461	3.64052	2.35518	2.99785	4.58546
novel:OW982291.1_87	novel	mga-miR-N2		3.67352	3.46184	3.56768	3.90381	4.42581	4.16481	3.27368	3.79218	3.53293	3.48644	2.35518	2.92081	5.43864	5.38802	5.41333	3.64052	4.25193	3.94623	3.9243
novel:OW982292.1_10364	novel	mga-miR-N43		7.15677	7.25419	7.20548	7.10968	7.04478	7.07723	7.6177	6.89114	7.25442	7.40584	6.64992	7.02788	6.70842	6.19736	6.45289	7.38299	7.91905	7.65102	7.11149
novel:OW982292.1_8715	novel	mga-miR-N40		4.3507	6.13003	5.24036	6.30382	6.05591	6.17987	6.5181	4.96935	5.74373	5.02359	4.54039	4.78199	6.20894	6.9146	6.56177	5.8227	6.47141	6.14705	5.77579
novel:OW982293.1_13080	novel	mga-miR-N52		3.67352	2.35518	3.01435	4.6334	4.42581	4.5296	5.66283	5.47355	5.56819	4.54785	3.82713	4.18749	4.35178	4.97143	4.66161	3.64052	5.32038	4.48045	4.40695
novel:OW982293.1_13144	novel	mga-miR-N53		7.43684	6.79894	7.11789	6.69531	6.7478	6.72155	5.90137	5.60885	5.75511	5.7508	5.20495	5.47787	5.8746	6.8504	6.3625	7.61718	7.48639	7.55178	6.49778
novel:OW982293.1_13427	novel	mga-miR-N54		5.87328	5.34082	5.60705	6.5512	6.50928	6.53024	5.01987	3.79218	4.40602	3.83325	3.82713	3.83019	7.82648	7.14617	7.48632	6.75597	7.48639	7.12118	5.83017
novel:OW982293.1_13890	novel	mga-miR-N56		9.25012	9.30082	9.27547	7.76104	8.03918	7.90011	8.31912	6.31072	7.31492	5.7508	6.51324	6.13202	9.19617	9.49041	9.34329	9.78187	9.72836	9.75512	8.28682
novel:OW982293.1_14451	novel	mga-miR-N57		9.93043	9.03473	9.48258	7.94531	8.26718	8.10624	8.63229	6.72235	7.67732	6.63709	7.23211	6.9346	8.92812	8.88409	8.90611	9.36561	9.30434	9.33498	8.40697
novel:OW982294.1_45097	novel	mga-miR-N63		7.15677	7.19731	7.17704	6.00507	6.63346	6.31926	4.5444	6.59775	5.57108	6.68057	6.10125	6.39091	6.05143	5.55846	5.80495	7.5621	7.48639	7.52424	6.46458
novel:OW982295.1_14863	novel	mga-miR-N68		2.35518	4.08067	3.21792	2.35518	3.20332	2.77925	2.35518	3.24566	2.80042	3.48644	3.27126	3.37885	5.43864	4.38337	4.91101	5.38852	2.35518	3.87185	3.49322
novel:OW982295.1_15424	novel	mga-miR-N72		5.15741	5.34082	5.24912	5.88995	5.96428	5.92711	2.35518	3.79218	3.07368	3.83325	5.20495	4.5191	6.70842	5.84871	6.27857	3.64052	4.25193	3.94623	4.8323
novel:OW982295.1_16736	novel	mga-miR-N76		4.3507	4.84417	4.59743	4.6334	4.42581	4.5296	3.83042	3.79218	3.8113	5.38074	5.6582	5.51947	2.35518	4.38337	3.36928	4.3093	2.35518	3.33224	4.19322
novel:OW982296.1_17269	novel	mga-miR-N79		8.04976	8.04873	8.04924	8.10869	7.99356	8.05112	9.29711	8.91073	9.10392	8.73273	9.09057	8.91165	6.59881	6.56052	6.57966	7.38299	6.35342	6.86821	7.9273
novel:OW982296.1_18749	novel	mga-miR-N83		4.80972	5.11376	4.96174	5.3073	3.73388	4.52059	2.35518	4.75269	3.55394	3.48644	3.82713	3.65678	5.43864	5.38802	5.41333	5.62188	3.59511	4.60849	4.45248
novel:OW982296.1_19394	novel	mga-miR-N85		5.67173	5.70959	5.69066	5.11565	4.89149	5.00357	4.5444	4.49764	4.52102	4.34659	4.54039	4.44349	4.35178	2.35518	3.35348	2.35518	5.04391	3.69954	4.45196
novel:OW982296.1_20257	novel	mga-miR-N87		6.2076	5.70959	5.95859	5.62784	6.57271	6.10027	6.58807	7.3039	6.94599	6.91709	6.94383	6.93046	6.59881	5.55846	6.07863	6.54491	6.08384	6.31438	6.38805
novel:OW982297.1_22048	novel	mga-miR-N90		3.67352	5.70959	4.69156	5.11565	4.89149	5.00357	3.27368	4.18761	3.73064	3.48644	5.52235	4.50439	4.8109	4.97143	4.89117	5.10999	3.59511	4.35255	4.52898
novel:OW982297.1_22208	novel	mga-miR-N92		6.2076	6.35473	6.28116	6.30382	7.39988	6.85185	5.78702	6.0504	5.91871	5.48253	5.6582	5.57036	7.07873	7.24935	7.16404	5.99895	6.35342	6.17619	6.32705
novel:OW982298.1_24178	novel	mga-miR-N95		7.43684	6.79894	7.11789	7.00292	7.32818	7.16555	7.6831	6.59775	7.14043	7.05565	6.1936	6.62462	6.35093	5.71087	6.0309	5.99895	6.58048	6.28971	6.72818
novel:OW982298.1_24345	novel	mga-miR-N96		8.56845	8.53538	8.55192	9.01511	8.85693	8.93602	9.27607	8.58937	8.93272	9.04704	9.56696	9.307	8.92812	8.86797	8.89804	8.72904	8.92456	8.8268	8.90875
novel:OW982298.1_24470	novel	mga-miR-N98		6.90404	6.24675	6.5754	6.47336	6.85373	6.66355	7.23708	5.95202	6.59455	5.6668	5.37236	5.51958	4.8109	5.38802	5.09946	6.15599	2.35518	4.25558	5.78469
novel:OW982299.1_26240	novel	mga-miR-N102		7.07735	6.24675	6.66205	5.47646	4.42581	4.95113	8.86147	7.34325	8.10236	7.40584	7.43491	7.42037	2.35518	3.37404	2.86461	5.38852	4.7016	5.04506	5.84093
novel:OW982300.1_27993	novel	mga-miR-N105		2.35518	2.35518	2.35518	3.90381	4.12094	4.01237	6.10601	5.32425	5.71513	5.7508	5.52235	5.63657	2.35518	4.70716	3.53117	4.3093	2.35518	3.33224	4.09711
novel:OW982301.1_28870	novel	mga-miR-N107		6.2076	5.34082	5.77421	4.6334	5.52538	5.07939	6.10601	4.49764	5.30183	5.6668	5.20495	5.43587	4.35178	5.19471	4.77324	3.64052	5.04391	4.34222	5.11779
novel:OW982302.1_30840	novel	mga-miR-N116		5.15741	4.08067	4.61904	3.90381	5.39108	4.64744	6.00732	5.32425	5.66578	5.27123	5.20495	5.23809	3.67439	3.37404	3.52421	4.3093	3.59511	3.95221	4.6078
novel:OW982303.1_32508	novel	mga-miR-N119		8.94918	9.63655	9.29286	9.20769	8.88219	9.04494	10.4119	9.27862	9.84526	8.99632	8.50638	8.75135	8.85849	9.27498	9.06673	9.44387	9.45518	9.44952	9.24178
novel:OW982303.1_32745	novel	mga-miR-N121		5.43737	4.51235	4.97486	6.5512	6.22337	6.38728	4.5444	3.79218	4.16829	5.97691	6.00258	5.98975	4.35178	5.84871	5.10025	6.2976	6.08384	6.19072	5.46853
novel:OW982303.1_32885	novel	mga-miR-N122	gga-let-7d	9.49899	8.8625	9.18075	8.65857	9.16542	8.91199	11.5713	9.29877	10.435	9.3119	9.45946	9.38568	9.25155	8.78453	9.01804	8.80217	8.9451	8.87364	9.30085
novel:OW982303.1_33145	novel	mga-miR-N123		5.43737	3.46184	4.4496	3.90381	3.73388	3.81885	5.37687	4.49764	4.93726	3.48644	3.82713	3.65678	2.35518	3.96523	3.1602	5.38852	4.25193	4.82022	4.14049
novel:OW982304.1_31742	novel	mga-miR-N124		5.43737	5.11376	5.27557	6.00507	5.24298	5.62402	4.5444	4.75269	4.64855	5.48253	4.22739	4.85496	6.35093	5.71087	6.0309	5.8227	5.92746	5.87508	5.38485
novel:OW982305.1_26408	novel	mga-miR-N125		5.67173	6.00303	5.83738	5.3073	4.42581	4.86656	5.01987	4.18761	4.60374	4.72444	3.82713	4.27578	5.15865	4.97143	5.06504	6.15599	6.08384	6.11992	5.12807
novel:OW982306.1_33361	novel	mga-miR-N133		5.15741	5.53696	5.34718	5.47646	6.14207	5.80926	5.52692	5.15769	5.3423	5.15272	5.01553	5.08412	4.8109	5.19471	5.00281	5.8227	5.75203	5.78737	5.39551
novel:OW982306.1_33995	novel	mga-miR-N136		5.43737	2.35518	3.89627	3.90381	5.39108	4.64744	5.20939	3.24566	4.22752	4.34659	5.01553	4.68106	2.35518	4.38337	3.36928	2.35518	2.35518	2.35518	3.86279
novel:OW982306.1_34052	novel	mga-miR-N137		6.8089	6.13003	6.46947	5.3073	5.96428	5.63579	5.01987	5.60885	5.31436	5.48253	5.6582	5.57036	5.15865	6.09024	5.62444	5.38852	6.35342	5.87097	5.74757
novel:OW982307.1_34694	novel	mga-miR-N140		11.3251	10.8598	11.0924	11.8003	11.972	11.8861	14.0317	13.33	13.6808	12.5973	12.8243	12.7108	10.5914	10.4532	10.5223	9.70768	9.57864	9.64316	11.5893
novel:OW982307.1_34911	novel	mga-miR-N143		5.15741	5.34082	5.24912	5.47646	5.07791	5.27718	4.23114	5.15769	4.69441	4.72444	4.54039	4.63241	5.67302	5.55846	5.61574	5.10999	5.32038	5.21518	5.11401
novel:OW982308.1_39397	novel	mga-miR-N145		6.90404	6.13003	6.51704	5.62784	6.50928	6.06856	7.83471	6.78083	7.30777	6.34444	6.1936	6.26902	4.8109	4.97143	4.89117	5.62188	6.08384	5.85286	6.15107
novel:OW982310.1_37256	novel	mga-miR-N149		6.47883	6.24675	6.36279	5.11565	6.14207	5.62886	6.2852	6.78083	6.53302	4.11263	5.89666	5.00465	5.43864	5.55846	5.49855	5.10999	6.35342	5.7317	5.79326
novel:OW982312.1_37957	novel	mga-miR-N154		10.315	10.5029	10.4089	10.5905	10.4981	10.5443	10.4453	9.97995	10.2126	10.5097	10.6665	10.5881	10.5986	10.4532	10.5259	10.4763	10.361	10.4186	10.4497
novel:OW982313.1_39729	novel	mga-miR-N157		9.28589	8.76801	9.02695	8.08271	8.80505	8.44388	7.40156	6.14249	6.77202	6.68057	6.1936	6.43708	9.15804	9.28716	9.2226	9.13972	9.17118	9.15545	8.17633
novel:OW982315.1_40541	novel	mga-miR-N158		6.2076	6.13003	6.16881	5.47646	5.39108	5.43377	5.78702	5.15769	5.47236	4.34659	4.54039	4.44349	4.35178	4.70716	4.52947	6.2976	6.08384	6.19072	5.3731
novel:OW982315.1_40718	novel	mga-miR-N159		3.67352	3.46184	3.56768	5.47646	5.24298	5.35972	4.23114	4.75269	4.49191	4.34659	3.82713	4.08686	5.15865	3.96523	4.56194	4.3093	5.55229	4.9308	4.49982
novel:OW982316.1_42309	novel	mga-miR-N165		4.3507	4.51235	4.43152	3.32802	3.20332	3.26567	6.58807	4.18761	5.38784	5.5776	5.37236	5.47498	3.67439	3.37404	3.52421	2.35518	3.59511	2.97514	4.17656
novel:OW982316.1_42310	novel	mga-miR-N166		4.3507	3.46184	3.90627	3.32802	4.12094	3.72448	6.58807	4.49764	5.54286	5.48253	5.37236	5.42744	3.67439	3.96523	3.81981	3.64052	3.59511	3.61782	4.33978
novel:OW982316.1_42312	novel	mga-miR-N167		6.2076	4.84417	5.52588	6.00507	6.22337	6.11422	7.36216	5.84645	6.60431	6.04504	5.78235	5.9137	4.8109	3.96523	4.38806	3.64052	5.32038	4.48045	5.50444
novel:OW982317.1_41730	novel	mga-miR-N168		5.43737	4.51235	4.97486	5.76484	5.76146	5.76315	5.20939	6.388	5.79869	5.83017	6.36225	6.09621	5.15865	5.55846	5.35855	5.38852	5.55229	5.4704	5.57698
novel:OW982317.1_41789	novel	mga-miR-N170		7.37175	7.19731	7.28453	6.7623	7.13159	6.94695	7.32166	6.94328	7.13247	7.37969	7.50867	7.44418	7.07873	6.8504	6.96457	6.54491	7.59436	7.06964	7.14039
novel:OW982318.1_42875	novel	mga-miR-N172	gga-miR-7	3.67352	4.08067	3.8771	3.90381	4.12094	4.01237	2.35518	3.79218	3.07368	5.7508	5.37236	5.56158	2.35518	4.38337	3.36928	3.64052	4.7016	4.17106	4.01084
novel:OW982319.1_40366	novel	mga-miR-N181		2.35518	2.35518	2.35518	3.32802	2.35518	2.8416	5.01987	5.60885	5.31436	5.48253	4.22739	4.85496	4.8109	2.35518	3.58304	4.3093	3.59511	3.95221	3.81689
novel:OW982320.1_41282	novel	mga-miR-N182		4.80972	5.70959	5.25966	5.11565	5.07791	5.09678	5.66283	5.32425	5.49354	5.6668	6.00258	5.83469	3.67439	4.97143	4.32291	2.35518	2.35518	2.35518	4.72713
novel:OW982320.1_41385	novel	mga-miR-N183		8.97131	9.06684	9.01908	9.20769	9.29331	9.2505	11.744	10.0648	10.9044	10.0852	9.69096	9.8881	7.30499	6.9146	7.10979	6.94005	7.30756	7.12381	8.88261
novel:OW982320.1_41483	novel	mga-miR-N184		9.51415	9.0184	9.26628	7.79343	7.50116	7.6473	9.45524	6.78083	8.11804	6.54598	6.28039	6.41318	8.54053	8.34625	8.44339	9.31653	9.42624	9.37139	8.20993
novel:OW982321.1_43195	novel	mga-miR-N185		8.6254	8.04873	8.33707	7.58717	7.62601	7.60659	10.0523	8.74436	9.3983	8.6144	8.82785	8.72112	7.56022	7.47902	7.51962	7.90967	7.24267	7.57617	8.19315
novel:OW982326.1_36224	novel	mga-miR-N192		4.3507	4.84417	4.59743	6.47336	6.30033	6.38685	5.90137	5.15769	5.52953	6.04504	6.10125	6.07314	5.67302	5.71087	5.69195	4.76449	3.59511	4.1798	5.40978
