# Supplementary material for: Expression of miRNAs in turkey muscle satellite cells and differential response to thermal challenge
Source: Front Physiol. 2023 Nov 23;14:1293264. doi: 10.3389/fphys.2023.1293264 (PMC10701595; doi:10.3389/fphys.2023.1293264)
Supplement: Supplementary file 7 [file Table1.XLSX]

## Sheet: Sheet1
Supplemental Table 1. Summary of miRDeep2 performance
	known miRBase miRNAs			novel miRNAs
miRDeep2 score	miRNAs in Gallus	miRNAs in data	detected by miRDeep2	predicted by miRDeep2	estimated false positives	estimated true positives	estimated signal-to-noise	excision gearing
10	1235	263	183 (70%)	65	34 ± 6	31 ± 6 (47 ± 9%)	4.8	12
9	1235	263	183 (70%)	65	35 ± 6	30 ± 6 (46 ± 9%)	4.7	12
8	1235	263	183 (70%)	66	36 ± 6	30 ± 6 (46 ± 9%)	4.7	12
7	1235	263	183 (70%)	66	36 ± 6	30 ± 6 (45 ± 9%)	4.6	12
6	1235	263	183 (70%)	66	37 ± 6	29 ± 6 (44 ± 9%)	4.5	12
5	1235	263	183 (70%)	66	38 ± 6	28 ± 6 (43 ± 9%)	4.4	12
4	1235	263	183 (70%)	66	38 ± 6	28 ± 6 (42 ± 9%)	4.4	12
3	1235	263	183 (70%)	73	39 ± 6	34 ± 6 (47 ± 8%)	4.4	12
2	1235	263	219 (83%)	120	43 ± 7	77 ± 7 (64 ± 5%)	5.5	12
1	1235	263	228 (87%)	155	111 ± 9	44 ± 9 (28 ± 6%)	2.6	12
0	1235	263	228 (87%)	192	229 ± 13	0 ± 0 (0 ± 0%)	1.4	12
-1	1235	263	228 (87%)	319	306 ± 15	14 ± 12 (4 ± 4%)	1.5	12
-2	1235	263	230 (87%)	470	387 ± 17	83 ± 17 (18 ± 4%)	1.6	12
-3	1235	263	233 (89%)	554	465 ± 17	89 ± 17 (16 ± 3%)	1.5	12
-4	1235	263	234 (89%)	613	548 ± 18	65 ± 18 (11 ± 3%)	1.4	12
-5	1235	263	234 (89%)	680	627 ± 20	53 ± 20 (8 ± 3%)	1.3	12
-6	1235	263	234 (89%)	735	701 ± 22	34 ± 21 (5 ± 3%)	1.2	12
-7	1235	263	234 (89%)	809	770 ± 23	39 ± 23 (5 ± 3%)	1.2	12
-8	1235	263	234 (89%)	851	832 ± 23	21 ± 20 (2 ± 2%)	1.2	12
-9	1235	263	234 (89%)	905	888 ± 23	19 ± 20 (2 ± 2%)	1.2	12
-10	1235	263	234 (89%)	949	942 ± 24	14 ± 18 (1 ± 2%)	1.2	12
