# Supplementary material for: Expression of miRNAs in turkey muscle satellite cells and differential response to thermal challenge
Source: Front Physiol. 2023 Nov 23;14:1293264. doi: 10.3389/fphys.2023.1293264 (PMC10701595; doi:10.3389/fphys.2023.1293264)
Supplement: Supplementary file 8 [file Table10.XLSX]

## Sheet: Sheet1
Supplementary Table 10 Genes with the largest alignment score for miRNAs showing differential expression (|Log2FC|>1.0) in differentiating RBC2 SCs compared to commercial bird (NCT) SCs under cold treatment (33˚C).
miRNA	Log2FC	Transcript	Alignment score	Energy-Kcal/Mol	Query-Aln|(start|end)	Subject-Aln|(Start|End)	Al-Len	Subject-Identity	Query-Identity	Gene	Description
mga-miR-206	-1.25008	XM_010723755.3	187	-33	2|20	3418|3439	18	0.8889	1	LOC104914368	PREDICTED: uncharacterized LOC104914368 (LOC104914368)
		XM_010721520.3	184	-29.23	2|21	1542|1563	19	0.8421	0.9474	MILR1	PREDICTED: mast cell immunoglobulin like receptor 1 (MILR1), transcript variant X1
		XM_003202932.4	178	-26.71	2|20	2080|2102	19	0.8947	0.8947	HLCS	PREDICTED: holocarboxylase synthetase (HLCS)
		XM_010717133.2	176	-23.92	2|21	2085|2106	19	0.7368	0.9474	CPEB1	PREDICTED: cytoplasmic polyadenylation element binding protein 1 (CPEB1), transcript variant X2
		XM_010722257.2	175	-21.24	2|21	1020|1042	20	0.75	0.95	NFS1	PREDICTED: NFS1 cysteine desulfurase (NFS1), partial mRNA
		XM_010709039.3	174	-22.93	2|19	826|847	17	0.8824	0.8824	SLCO5A1	PREDICTED: solute carrier organic anion transporter family member 5A1 (SLCO5A1)
		XM_003208321.3	173	-24.62	2|18	5227|5248	16	0.875	0.9375	BRS3	PREDICTED: bombesin receptor subtype 3 (BRS3)
		XM_010706257.3	172	-22.51	2|21	1689|1710	19	0.7895	0.8421	LOC100545254	PREDICTED: sodium-dependent proline transporter-like (LOC100545254)
		XM_010706858.3	172	-23.55	2|21	1262|1283	19	0.7368	0.8947	LOC104909621	PREDICTED: serine/threonine-protein kinase D3-like (LOC104909621)
		XM_010719675.1	172	-20.35	2|21	645|666	19	0.7368	0.8947	PDGFA	PREDICTED: platelet derived growth factor subunit A (PDGFA), transcript variant X1
mga-miR-1416-5p	-1.11259	XM_003212064.4	174	-30.36	2|19	1788|1808	17	0.8235	0.9412	GMEB2	PREDICTED: glucocorticoid modulatory element binding protein 2 (GMEB2), transcript variant X1
		XM_010713364.2	173	-26.32	2|18	360|380	16	0.875	0.9375	WDR75	PREDICTED: WD repeat domain 75 (WDR75), partial mRNA
		XM_010723913.3	173	-25.05	2|18	375|395	16	0.875	0.9375	RIPK4	PREDICTED: receptor interacting serine/threonine kinase 4 (RIPK4)
		XM_010719444.3	169	-23.94	2|20	3832|3851	18	0.7778	0.9444	CDR2	PREDICTED: cerebellar degeneration related protein 2 (CDR2)
		XM_010713408.2	168	-22.89	2|17	6572|6592	15	0.8667	0.9333	PLCL1	PREDICTED: phospholipase C like 1 (inactive) (PLCL1)
		XM_010715187.3	167	-21.93	2|20	1628|1648	18	0.7778	0.8333	PHF6	PREDICTED: PHD finger protein 6 (PHF6), transcript variant X1
		XM_010723070.3	167	-22.36	2|20	1681|1701	18	0.7778	0.8333	LOC100538959	PREDICTED: dihydropyrimidinase-related protein 2 (LOC100538959), transcript variant X1
		XM_010723542.3	167	-20.72	2|20	1657|1677	18	0.7778	0.8333	BMP8A	PREDICTED: bone morphogenetic protein 8a (BMP8A)
		XM_003202999.4	166	-25.81	2|20	7825|7846	19	0.7895	0.8421	SYTL5	PREDICTED: synaptotagmin like 5 (SYTL5), transcript variant X1
		XM_003208897.4	166	-21.27	2|20	1845|1866	19	0.7895	0.8421	ATG4C	PREDICTED: autophagy related 4C cysteine peptidase (ATG4C)
mga-miR-1677-5p	1.87159	XM_010712555.3	172	-29.76	2|17	573|590	15	0.8667	1	LOC104911408	PREDICTED: N-acetylneuraminate 9-O-acetyltransferase-like (LOC104911408)
		XM_003212624.4	171	-32.47	2|17	1832|1850	16	0.9375	0.9375	MYCL	PREDICTED: MYCL proto-oncogene, bHLH transcription factor (MYCL)
		XM_010716578.3	171	-31.53	2|17	827|845	16	0.9375	0.9375	KCNJ13	PREDICTED: potassium inwardly rectifying channel subfamily J member 13 (KCNJ13)
		XM_003205308.4	168	-28.03	2|17	1929|1946	15	0.8667	0.9333	PTP4A3	PREDICTED: protein tyrosine phosphatase 4A3 (PTP4A3)
		XM_010711850.3	168	-26.31	2|17	5759|5776	15	0.8	1	UNC79	PREDICTED: unc-79 homolog, NALCN channel complex subunit (UNC79), transcript variant X1
		XM_003207345.4	167	-24.4	2|16	2394|2411	14	0.9286	0.9286	PCBP33	PREDICTED: poly(rC) binding protein 3 (PCBP3), transcript variant X23
		XM_010709298.3	167	-28.54	2|17	2007|2025	16	0.875	0.9375	MTSS1	PREDICTED: MTSS I-BAR domain containing 1 (MTSS1), transcript variant X1
		XM_010713169.3	167	-24.4	2|16	2541|2558	14	0.9286	0.9286	PCBP3	PREDICTED: poly(rC) binding protein 3 (PCBP3), transcript variant X6
		XM_010721048.3	167	-23.7	2|16	1905|1922	14	0.9286	0.9286	STRBP	PREDICTED: spermatid perinuclear RNA binding protein (STRBP), transcript variant X1
		XM_010724486.2	167	-22.97	2|16	569|586	14	0.9286	0.9286	DCAF7	PREDICTED: DDB1 and CUL4 associated factor 7 (DCAF7)
mga-miR-2954	-1.044 / -1.037	XM_010718418.1	177	-35.73	2|19	389|410	18	0.8889	0.9444	LOC104913138	PREDICTED: protein ABHD14B-like (LOC104913138), partial mRNA
		XM_010715742.3	176	-29.94	2|19	1410|1429	17	0.9412	0.9412	LMX1A	PREDICTED: LIM homeobox transcription factor 1 alpha (LMX1A), transcript variant X3
		XM_010707699.3	175	-31.38	2|20	1|19	18	0.7778	0.9444	TTK	PREDICTED: TTK protein kinase (TTK), transcript variant X1
		XM_003209594.4	174	-33.03	2|19	7724|7744	17	0.8824	0.8824	LRRK1	PREDICTED: leucine rich repeat kinase 1 (LRRK1), transcript variant X1
		XM_010718059.3	174	-26.84	2|19	5669|5689	17	0.8824	0.8824	TRADD	PREDICTED: TNFRSF1A associated via death domain (TRADD), transcript variant X1
		XM_010719534.3	174	-33.23	2|19	1238|1258	17	0.8235	0.9412	HAGH	PREDICTED: hydroxyacylglutathione hydrolase (HAGH), transcript variant X1
		XM_010719898.3	174	-31.02	2|19	2925|2945	17	0.8824	0.8824	MAPK8IP3	PREDICTED: mitogen-activated protein kinase 8 interacting protein 3 (MAPK8IP3), transcript variant X2
		XM_003211380.4	173	-22.98	2|20	2156|2175	18	0.8889	0.8889	DPAGT1	PREDICTED: dolichyl-phosphate N-acetylglucosaminephosphotransferase 1 (DPAGT1)
		XM_010706289.3	173	-32.84	2|20	3233|3252	18	0.8333	0.9444	NEU3	PREDICTED: neuraminidase 3 (NEU3)
		XM_010712184.1	173	-32.94	2|18	115|135	16	0.875	0.9375	NID2	PREDICTED: nidogen 2 (NID2)
mga-miR-N63	-1.80929	XM_010715921.3	179	-40.2	2|20	6371|6392	18	0.8889	0.8889	CACNA1E	PREDICTED: calcium voltage-gated channel subunit alpha1 E (CACNA1E), transcript variant X2
		XM_010722996.2	179	-34.35	2|20	1120|1141	18	0.8889	0.8889	PLEKHM2	PREDICTED: pleckstrin homology and RUN domain containing M2 (PLEKHM2), transcript variant X1
		XM_010721685.2	177	-41.35	2|20	81|104	20	0.9	0.9	UTP18	PREDICTED: UTP18 small subunit processome component (UTP18)
		XM_010710775.3	176	-44.34	2|21	268|289	19	0.8421	0.8421	TMEM109	PREDICTED: transmembrane protein 109 (TMEM109)
		XM_010713412.3	176	-34.52	2|21	20|41	19	0.7895	0.8947	TYW5	PREDICTED: tRNA-yW synthesizing protein 5 (TYW5), transcript variant X1
		XM_003203115.4	175	-40.05	2|21	173|195	20	0.85	0.85	AKAP17A	PREDICTED: A-kinase anchoring protein 17A (AKAP17A), transcript variant X1
		XM_003206908.4	175	-39.82	2|21	105|127	20	0.85	0.85	KLHL18	PREDICTED: kelch like family member 18 (KLHL18), transcript variant X1
		XM_003210225.4	175	-48.57	3|20	120|141	17	1	1	MRPS25	PREDICTED: mitochondrial ribosomal protein S25 (MRPS25)
		XM_003203498.4	173	-40.23	2|19	127|149	18	0.8889	0.8889	CCDC82	PREDICTED: coiled-coil domain containing 82 (CCDC82)
		XM_010722342.2	173	-38.34	2|18	1610|1631	16	0.875	0.9375	PIGT	PREDICTED: phosphatidylinositol glycan anchor biosynthesis class T (PIGT)
mga-miR-N72	2.68854	XM_003212603.3	182	-37.16	2|19	2217|2238	17	0.8824	1	BSDC1	PREDICTED: BSD domain containing 1 (BSDC1)
		NM_001303191.1	180	-26.37	2|21	1112|1133	19	0.7895	0.9474	AGTR1	angiotensin II receptor type 1 (AGTR1)
		XM_010711953.3	180	-31.59	2|21	117|138	19	0.8421	0.8947	CKB	PREDICTED: creatine kinase B (CKB)
		XM_003205790.4	178	-31.04	2|20	263|285	19	0.8947	0.8947	FRG1	PREDICTED: FSHD region gene 1 (FRG1)
		XM_010715806.2	178	-31.11	2|21	2202|2222	19	0.8421	0.9474	BRINP2	PREDICTED: BMP/retinoic acid inducible neural specific 2 (BRINP2), transcript variant X1
		XM_010706612.1	175	-27.8	2|21	2570|2593	21	0.8095	0.8571	DHX57	PREDICTED: DExH-box helicase 57 (DHX57), partial mRNA
		XM_010711278.2	175	-26.57	2|20	2583|2604	18	0.7778	0.9444	LOC100549977	PREDICTED: acyl-CoA 6-desaturase (LOC100549977)
		XM_010719872.2	175	-37.19	2|21	3508|3531	21	0.8095	0.8571	LOC100550253	PREDICTED: ankyrin repeat and fibronectin type-III domain-containing protein 1-like (LOC100550253), transcript variant X1
		XM_010722333.3	175	-30.44	2|20	7428|7449	18	0.7778	0.9444	LOC104914006	PREDICTED: receptor-type tyrosine-protein phosphatase T-like (LOC104914006)
		XM_010711278.2	175	-26.57	2|20	2583|2604	18	0.7778	0.9444	LOC100549977	PREDICTED: acyl-CoA 6-desaturase (LOC100549977)
