# Supplementary material for: Expression of miRNAs in turkey muscle satellite cells and differential response to thermal challenge
Source: Front Physiol. 2023 Nov 23;14:1293264. doi: 10.3389/fphys.2023.1293264 (PMC10701595; doi:10.3389/fphys.2023.1293264)
Supplement: Supplementary file 9 [file Table12.XLSX]

## Sheet: Sheet1
Supplementary Table 12 Genes with the largest alignment score for miRNAs showing differential expression (|Log2FC|>1.0) in differentiating RBC2 SCs under cold treatment (33˚C) compared to control (38˚C).
miRNA	Log2FC	Transcript	Alignment|score	Energy-Kcal/Mol	Query-Aln|(start|end)	Subject-Aln|(Start|End)	Al-Len	Subject-Identity	Query-Identity	Gene	Description
mga-miR-1a	1.961 / 2.387	XM_010723755.3	183	-21.51	2|20	3418|3439	18	0.8889	0.9444	LOC104914368	PREDICTED: uncharacterized LOC104914368 (LOC104914368)
		XM_003201932.4	177	-18.58	2|18	421|442	16	0.875	1	LOC100550477	PREDICTED: ALG10 alpha-1,2-glucosyltransferase (LOC100550477)
		XM_010719675.1	176	-20.6	2|21	645|666	19	0.7895	0.8947	PDGFA	PREDICTED: platelet derived growth factor subunit A (PDGFA), transcript variant X1
		XM_003206929.4	172	-15.64	2|21	4063|4084	19	0.7368	0.8947	CSRNP1	PREDICTED: cysteine and serine rich nuclear protein 1 (CSRNP1), transcript variant X1
		XM_010712289.3	172	-17.8	2|21	11948|11969	19	0.7895	0.8421	PTH1R	PREDICTED: parathyroid hormone 1 receptor (PTH1R), transcript variant X1
		XM_010714068.2	172	-18.52	2|21	2005|2026	19	0.7368	0.8947	CCDC93	PREDICTED: coiled-coil domain containing 93 (CCDC93)
		XM_010714227.3	172	-16.78	2|21	717|738	19	0.7895	0.8421	LOC104911898	PREDICTED: serine-rich coiled-coil domain-containing protein 2-like (LOC104911898)
		XM_010717133.2	172	-19.33	2|17	2085|2106	15	0.8667	1	CPEB1	PREDICTED: cytoplasmic polyadenylation element binding protein 1 (CPEB1), transcript variant X2
		XM_010714068.2	172	-18.52	2|21	2005|2026	19	0.7368	0.8947	CCDC93	PREDICTED: coiled-coil domain containing 93 (CCDC93)
		XM_003204200.4	171	-16.63	2|21	2492|2515	21	0.7619	0.8571	LOC100541961	PREDICTED: pantetheinase-like (LOC100541961)
mga-miR-1b	2.421	XM_003206929.4	180	-19.4	2|21	4062|4084	19	0.7895	0.9474	CSRNP1	PREDICTED: cysteine and serine rich nuclear protein 1 (CSRNP1), transcript variant X1
		XM_003202291.3	177	-18.22	2|22	1224|1246	20	0.8	0.85	ST13	PREDICTED: ST13 Hsp70 interacting protein (ST13)
		XM_003209050.4	177	-17.51	2|22	3060|3082	20	0.8	0.85	COPB2	PREDICTED: COPI coat complex subunit beta 2 (COPB2)
		XM_010723066.2	177	-19.25	2|22	2562|2584	20	0.75	0.9	RASSF2	PREDICTED: Ras association domain family member 2 (RASSF2)
		XM_003205714.4	176	-18.91	2|21	5438|5460	19	0.8421	0.8421	SYNPO2	PREDICTED: synaptopodin 2 (SYNPO2), transcript variant X1
		XM_010707730.3	176	-19.61	2|21	4926|4948	19	0.8421	0.8421	CD109	PREDICTED: CD109 molecule (CD109)
		XM_010710443.2	175	-19.98	2|21	5625|5648	20	0.85	0.85	LETM1	PREDICTED: leucine zipper and EF-hand containing transmembrane protein 1 (LETM1)
		XM_010723755.3	175	-18.58	2|20	3417|3439	18	0.8333	0.8889	LOC104914368	PREDICTED: uncharacterized LOC104914368 (LOC104914368)
		XM_003206429.4	173	-20.64	2|22	2155|2177	20	0.75	0.85	NUSAP1	PREDICTED: nucleolar and spindle associated protein 1 (NUSAP1)
		XM_003210031.4	173	-20.68	2|22	480|502	20	0.8	0.8	ASPN	PREDICTED: asporin (ASPN)
mga-miR-187	2.12639	XM_010714591.3	174	-26.81	2|19	2517|2536	17	0.8824	0.8824	ABCC2	PREDICTED: ATP binding cassette subfamily C member 2 (ABCC2)
		XM_003207378.3	172	-24.58	2|17	2373|2392	15	0.9333	0.9333	LOC100550136	PREDICTED: interferon lambda-3 (LOC100550136)
		XM_003202946.4	170	-23.17	2|19	1698|1717	17	0.8235	0.8824	LCA5L	PREDICTED: lebercilin LCA5 like (LCA5L), transcript variant X2
		XM_003207854.4	169	-28.51	2|19	3796|3816	18	0.8333	0.8889	KCNT1	PREDICTED: potassium sodium-activated channel subfamily T member 1 (KCNT1), transcript variant X7
		XM_010714224.3	169	-23.46	2|19	1850|1870	18	0.8333	0.8889	LOC100546809	PREDICTED: protein NDNF-like (LOC100546809)
		XM_010708608.3	168	-26.47	2|19	757|775	17	0.8235	0.9412	LOC100546642	PREDICTED: sodium-dependent neutral amino acid transporter B(0)AT3 (LOC100546642), transcript variant X1
		XM_010716225.3	168	-23.85	2|17	3771|3790	15	0.8667	0.9333	CFAP57	PREDICTED: cilia and flagella associated protein 57 (CFAP57)
		XM_010717477.2	168	-28.43	2|19	6333|6354	19	0.8421	0.8947	RHCG	PREDICTED: Rh family C glycoprotein (RHCG), transcript variant X2
		XM_010724072.3	168	-26.94	2|19	4121|4139	17	0.8235	0.9412	LGR6	PREDICTED: leucine rich repeat containing G protein-coupled receptor 6 (LGR6)
		XM_010713568.3	166	-20.87	2|19	1293|1312	17	0.7647	0.8824	NFE2L2	PREDICTED: nuclear factor, erythroid 2 like 2 (NFE2L2), transcript variant X1
mga-miR-206	1.0513	XM_010723755.3	187	-33	2|20	3418|3439	18	0.8889	1	LOC104914368	PREDICTED: uncharacterized LOC104914368 (LOC104914368)
		XM_010721520.3	184	-29.23	2|21	1542|1563	19	0.8421	0.9474	MILR1	PREDICTED: mast cell immunoglobulin like receptor 1 (MILR1), transcript variant X1
		XM_003202932.4	178	-26.71	2|20	2080|2102	19	0.8947	0.8947	HLCS	PREDICTED: holocarboxylase synthetase (HLCS)
		XM_010717133.2	176	-23.92	2|21	2085|2106	19	0.7368	0.9474	CPEB1	PREDICTED: cytoplasmic polyadenylation element binding protein 1 (CPEB1), transcript variant X2
		XM_010722257.2	175	-21.24	2|21	1020|1042	20	0.75	0.95	NFS1	PREDICTED: NFS1 cysteine desulfurase (NFS1), partial mRNA
		XM_010709039.3	174	-22.93	2|19	826|847	17	0.8824	0.8824	SLCO5A1	PREDICTED: solute carrier organic anion transporter family member 5A1 (SLCO5A1)
		XM_003208321.3	173	-24.62	2|18	5227|5248	16	0.875	0.9375	BRS3	PREDICTED: bombesin receptor subtype 3 (BRS3)
		XM_010706257.3	172	-22.51	2|21	1689|1710	19	0.7895	0.8421	LOC100545254	PREDICTED: sodium-dependent proline transporter-like (LOC100545254)
		XM_010706858.3	172	-23.55	2|21	1262|1283	19	0.7368	0.8947	LOC104909621	PREDICTED: serine/threonine-protein kinase D3-like (LOC104909621)
		XM_010719675.1	172	-20.35	2|21	645|666	19	0.7368	0.8947	PDGFA	PREDICTED: platelet derived growth factor subunit A (PDGFA), transcript variant X1
mga-miR-1306	1.2957	XM_003212069.4	176	-30.71	2|18	2370|2391	17	0.9412	0.9412	BCL2L1	PREDICTED: BCL2 like 1 (BCL2L1)
		XM_010719934.3	175	-27.81	2|20	10875|10895	18	0.8333	0.8889	DNAH3	PREDICTED: dynein axonemal heavy chain 3 (DNAH3)
		XM_010710046.2	174	-33.66	2|20	1226|1247	19	0.8421	0.8947	NFKB1	PREDICTED: nuclear factor kappa B subunit 1 (NFKB1), transcript variant X1
		XM_010709112.3	173	-29.63	2|19	1176|1197	18	0.8889	0.8889	GOLGB1	PREDICTED: golgin B1 (GOLGB1)
		XM_003213296.4	172	-34.63	2|19	3070|3092	19	0.8947	0.8947	KLHL26	PREDICTED: kelch like family member 26 (KLHL26)
		XM_010718955.3	172	-31.63	2|17	2579|2599	15	0.9333	0.9333	NEURL1B	PREDICTED: neuralized E3 ubiquitin protein ligase 1B (NEURL1B), transcript variant X1
		XM_003209739.4	171	-24.53	2|20	1538|1558	18	0.7778	0.8889	AARS1	PREDICTED: alanyl-tRNA synthetase 1 (AARS1)
		XM_010706561.2	171	-27.88	2|20	2218|2238	18	0.8333	0.8333	POLR1B	PREDICTED: RNA polymerase I subunit B (POLR1B)
		XM_010709677.3	171	-28.06	2|18	6508|6527	16	0.9375	0.9375	LOC100550586	PREDICTED: inactive tyrosine-protein kinase PRAG1-like (LOC100550586)
		XM_010715105.3	171	-33.15	3|20	1812|1832	17	0.9412	1	EFNB1	PREDICTED: ephrin B1 (EFNB1)
mga-miR-1676	1.990 / 1.911	XM_010712220.3	180	-38.91	2|21	3164|3185	19	0.8421	0.8947	SCAP	PREDICTED: SREBF chaperone (SCAP), transcript variant X1
		XM_010724316.3	178	-31.78	2|21	1278|1301	21	0.8571	0.9048	PKNOX1	PREDICTED: PBX/knotted 1 homeobox 1 (PKNOX1), transcript variant X1
		XM_010714392.3	176	-21.85	2|21	2124|2145	19	0.8421	0.8421	USP54	PREDICTED: ubiquitin specific peptidase 54 (USP54), transcript variant X2
		XM_003207957.4	174	-25.79	2|19	1247|1268	17	0.8235	0.9412	PIK3AP1	PREDICTED: phosphoinositide-3-kinase adaptor protein 1 (PIK3AP1), transcript variant X3
		XM_010711007.3	174	-28.02	2|20	764|786	19	0.8421	0.8947	MAFF	PREDICTED: MAF bZIP transcription factor F (MAFF)
		XM_010711259.2	174	-22.49	2|19	3028|3049	17	0.8235	0.9412	RAG1	PREDICTED: recombination activating 1 (RAG1)
		XM_010712091.2	174	-28.09	2|20	3878|3900	19	0.8421	0.8947	ARMH4	PREDICTED: armadillo like helical domain containing 4 (ARMH4), partial mRNA
		XM_010712961.3	174	-29.02	2|21	1203|1223	19	0.8421	0.8947	ZDHHC3	PREDICTED: zinc finger DHHC-type palmitoyltransferase 3 (ZDHHC3), transcript variant X3
		XM_010714421.3	174	-25.79	2|19	843|864	17	0.8235	0.9412	PIK3AP1	PREDICTED: phosphoinositide-3-kinase adaptor protein 1 (PIK3AP1), transcript variant X1
		XM_010719892.3	174	-22.21	2|19	7259|7280	17	0.8824	0.8824	LOC104913510	PREDICTED: uncharacterized LOC104913510 (LOC104913510), transcript variant X1
mga-miR-3530	1.42688	XM_010719254.3	178	-35.78	2|20	3200|3221	19	0.8421	0.9474	ACSL6	PREDICTED: acyl-CoA synthetase long chain family member 6 (ACSL6), transcript variant X1
		XM_010719530.3	178	-32.33	2|20	4310|4331	19	0.8421	0.9474	SYNGR3	PREDICTED: synaptogyrin 3 (SYNGR3)
		XM_010718230.2	177	-29.16	2|18	4154|4174	16	0.9375	0.9375	ATXN1L	PREDICTED: ataxin 1 like (ATXN1L), partial mRNA
		XM_010723338.3	177	-30.48	2|19	1623|1644	18	0.8889	0.9444	ADPRS	PREDICTED: ADP-ribosylserine hydrolase (ADPRS), partial mRNA
		XM_010710753.3	175	-26.27	2|20	660|680	18	0.8333	0.8889	LOC104910942	PREDICTED: membrane-spanning 4-domains subfamily A member 12-like (LOC104910942), transcript variant X1
		XM_010718187.2	175	-26.28	2|20	4237|4257	18	0.8333	0.8889	PIEZO1	PREDICTED: piezo type mechanosensitive ion channel component 1 (PIEZO1), transcript variant X2
		XM_010710753.3	175	-26.27	2|20	660|680	18	0.8333	0.8889	LOC104910942	PREDICTED: membrane-spanning 4-domains subfamily A member 12-like (LOC104910942), transcript variant X1
		XM_010706889.3	174	-29.57	2|20	4838|4859	19	0.7895	0.9474	TJAP1	PREDICTED: tight junction associated protein 1 (TJAP1), transcript variant X2
		XM_010714376.2	174	-28.66	2|20	6793|6814	19	0.7895	0.9474	ZSWIM8	PREDICTED: zinc finger SWIM-type containing 8 (ZSWIM8), transcript variant X1
		XM_010724276.3	174	-25.78	2|20	24|46	20	0.85	0.85	SLC6A17	PREDICTED: solute carrier family 6 member 17 (SLC6A17), transcript variant X2
mga-miR-N29	4.83514	XM_010706575.3	168	-16.5	2|17	2176|2193	15	0.8667	0.9333	KAT14	PREDICTED: lysine acetyltransferase 14 (KAT14), transcript variant X1
		XM_010707191.3	167	-26.34	2|17	2547|2566	17	0.8824	0.8824	ESR1	PREDICTED: estrogen receptor 1 (ESR1)
		XM_010709121.3	167	-22.27	2|17	3809|3827	16	0.875	0.9375	NECAB1	PREDICTED: N-terminal EF-hand calcium binding protein 1 (NECAB1)
		XM_010718918.3	167	-20.02	2|16	4516|4533	14	0.9286	0.9286	HTR4	PREDICTED: 5-hydroxytryptamine receptor 4 (HTR4), transcript variant X2
		XM_010717140.3	166	-22.2	2|17	252|268	15	0.9333	0.9333	SNX22	PREDICTED: sorting nexin 22 (SNX22), transcript variant X1
		XM_010721907.2	164	-17.79	2|17	1606|1623	15	0.8	0.9333	UBE2G1	PREDICTED: ubiquitin conjugating enzyme E2 G1 (UBE2G1)
		XM_010724196.2	164	-26.71	2|17	114|131	15	0.9333	1	SLC26A9	PREDICTED: solute carrier family 26 member 9 (SLC26A9), transcript variant X1
		XM_003208327.4	163	-15.96	2|16	1069|1086	14	0.8571	0.9286	LOC100547331	PREDICTED: transmembrane 9 superfamily member 2-like (LOC100547331)
		XM_010707352.3	163	-17.48	2|16	2364|2381	14	0.8571	0.9286	SOGA3	PREDICTED: SOGA family member 3 (SOGA3), transcript variant X1
		XM_003212639.4	162	-20.5	2|15	1983|2000	13	0.8462	1	RCAN3	PREDICTED: RCAN family member 3 (RCAN3), transcript variant X1
mga-miR-N56	-1.46189	XM_010722424.3	176	-40.16	2|17	5267|5284	15	0.9333	1	RBBP8NL	PREDICTED: RBBP8 N-terminal like (RBBP8NL), transcript variant X1
		XM_003211424.4	172	-42.35	2|17	1117|1134	15	0.9333	0.9333	AANAT	PREDICTED: aralkylamine N-acetyltransferase (AANAT)
		XM_010720587.3	172	-34.98	2|17	1212|1229	15	0.9333	0.9333	LOC100545461	PREDICTED: antigen-presenting glycoprotein CD1d-like (LOC100545461), transcript variant X1
		XM_010720591.3	172	-34.98	2|17	985|1002	15	0.9333	0.9333	LOC100539021	PREDICTED: T-cell surface glycoprotein CD1b-3 (LOC100539021), transcript variant X1
		XM_010723938.3	172	-35.78	2|17	3014|3031	15	0.9333	0.9333	CADM3	PREDICTED: cell adhesion molecule 3 (CADM3)
		XM_010710642.2	171	-42.82	2|17	738|756	16	0.9375	0.9375	EMX1	PREDICTED: empty spiracles homeobox 1 (EMX1), partial mRNA
		XM_010716908.2	170	-36.08	2|15	32|49	13	1	1	GMNC	PREDICTED: geminin coiled-coil domain containing (GMNC)
		XM_003203778.4	168	-33.9	2|17	732|749	15	0.8667	0.9333	PTCRA	PREDICTED: pre T cell antigen receptor alpha (PTCRA), transcript variant X4
		XM_003211171.4	168	-35.55	2|17	507|524	15	0.8667	0.9333	TMEM203	PREDICTED: transmembrane protein 203 (TMEM203)
		XM_003213143.4	168	-35.74	2|17	171|188	15	0.8667	0.9333	VAT1	PREDICTED: vesicle amine transport 1 (VAT1)
mga-miR-N68	-3.17929	XM_010717259.3	173	-28.19	2|19	193|215	19	0.8421	0.8947	RFX7	PREDICTED: regulatory factor X7 (RFX7)
		XM_010710380.3	171	-20.23	2|20	4385|4405	18	0.7778	0.8889	CC2D2A	PREDICTED: coiled-coil and C2 domain containing 2A (CC2D2A), transcript variant X2
		XM_003204348.4	170	-27.42	2|20	3523|3546	21	0.8095	0.8095	CASP8AP2	PREDICTED: caspase 8 associated protein 2 (CASP8AP2)
		XM_003203401.4	168	-23.55	2|20	1810|1828	18	0.8333	0.8889	SLC7A1	PREDICTED: solute carrier family 7 member 1 (SLC7A1), transcript variant X1
		XM_003211111.4	167	-17.18	2|20	5185|5205	18	0.7778	0.8333	HORMAD2	PREDICTED: HORMA domain containing 2 (HORMAD2), transcript variant X3
		XM_003202050.3	166	-22.89	2|19	2453|2473	17	0.7647	0.8824	RAP1B	PREDICTED: RAP1B, member of RAS oncogene family (RAP1B)
		XM_003209194.4	166	-23.89	2|19	654|674	17	0.8235	0.8235	PIK3CA	PREDICTED: phosphatidylinositol-4,5-bisphosphate 3-kinase catalytic subunit alpha (PIK3CA)
		XM_010721372.3	166	-19.49	2|20	352|373	19	0.7895	0.8421	CIP2A	PREDICTED: cellular inhibitor of PP2A (CIP2A)
		XM_003206777.4	165	-20.96	2|20	3955|3974	18	0.7778	0.8889	PPP2R5E	PREDICTED: protein phosphatase 2 regulatory subunit B'epsilon (PPP2R5E), transcript variant X1
		XM_010718884.3	165	-20.71	2|18	4774|4794	16	0.8125	0.875	DOCK2	PREDICTED: dedicator of cytokinesis 2 (DOCK2)
mga-miR-N79	1.5178	XM_010720495.3	178	-30.35	2|20	3471|3493	19	0.8947	0.8947	OSBP2	PREDICTED: oxysterol binding protein 2 (OSBP2)
		XM_010713716.3	176	-38.08	2|21	3502|3523	19	0.8947	0.9474	FASTKD1	PREDICTED: FAST kinase domains 1 (FASTKD1), transcript variant X1
		XM_010718378.2	176	-25.17	2|21	1233|1254	19	0.8421	0.8421	IFFO1	PREDICTED: intermediate filament family orphan 1 (IFFO1)
		XM_003212432.4	175	-36.58	2|20	418|439	18	0.8333	0.8889	STAR	PREDICTED: steroidogenic acute regulatory protein (STAR)
		XM_010720862.3	175	-29.9	2|20	3016|3037	18	0.8333	0.8889	LRRC8A	PREDICTED: leucine rich repeat containing 8 VRAC subunit A (LRRC8A), transcript variant X1
		XM_010709603.3	174	-23.17	2|19	1760|1781	17	0.8824	0.8824	WRN	PREDICTED: WRN RecQ like helicase (WRN), transcript variant X1
		XM_010722306.3	174	-30.21	2|20	2897|2919	19	0.8421	0.8947	PABPC1L	PREDICTED: poly(A) binding protein cytoplasmic 1 like (PABPC1L), transcript variant X2
		XM_003204401.4	173	-26.2	2|18	747|768	16	0.875	0.9375	TMEM30A	PREDICTED: transmembrane protein 30A (TMEM30A)
		XM_010716467.3	173	-33.04	2|21	1432|1454	21	0.8571	0.8571	LOC104912585	PREDICTED: period circadian protein homolog 2 (LOC104912585)
		XM_010721707.2	173	-28.1	2|18	292|313	16	0.8125	1	SPAG5	PREDICTED: sperm associated antigen 5 (SPAG5)
mga-miR-N95	1.20538	XM_010711536.3	188	-22.6	2|23	2913|2935	21	0.9048	0.9048	ACTN1	PREDICTED: actinin alpha 1 (ACTN1), transcript variant X3
		XM_010712816.3	178	-25.3	2|23	8266|8289	21	0.8571	0.9048	LOC104911504	PREDICTED: serine/threonine-protein kinase B-raf-like (LOC104911504)
		XM_010712859.1	178	-15.46	2|23	887|910	21	0.8095	0.8095	LOC104911524	PREDICTED: homeobox protein Hox-A10 (LOC104911524), partial mRNA
		XM_010723730.3	177	-20.08	2|23	3068|3092	22	0.8182	0.8182	PCSK7	PREDICTED: proprotein convertase subtilisin/kexin type 7 (PCSK7)
		XM_010707347.2	176	-17.26	2|23	2034|2059	23	0.7826	0.8696	SOGA3	PREDICTED: SOGA family member 3 (SOGA3), transcript variant X3
		XM_010711793.3	176	-15.97	2|23	7242|7267	23	0.8261	0.8261	STON2	PREDICTED: stonin 2 (STON2)
		XM_010717055.3	176	-19.86	2|22	1636|1660	21	0.8095	0.8571	P2RY14	PREDICTED: purinergic receptor P2Y14 (P2RY14), transcript variant X1
		XM_010721044.3	176	-23.82	2|17	6010|6033	15	0.9333	1	RC3H2	PREDICTED: ring finger and CCCH-type domains 2 (RC3H2), transcript variant X3
		XM_010722687.3	176	-18.24	2|22	922|947	22	0.8182	0.8182	ERRFI1	PREDICTED: ERBB receptor feedback inhibitor 1 (ERRFI1)
		XM_010712792.3	175	-22.48	2|20	741|764	18	0.7778	0.9444	CBX3	PREDICTED: chromobox 3 (CBX3), transcript variant X2
mga-miR-N98	1.64361	XM_003213150.3	189	-40.01	2|22	1535|1557	20	0.85	0.95	TIMM44	PREDICTED: translocase of inner mitochondrial membrane 44 (TIMM44)
		XM_003202264.4	187	-39.43	2|20	181|203	18	0.9444	0.9444	C1QTNF6	PREDICTED: C1q and TNF related 6 (C1QTNF6), transcript variant X2
		XM_010724352.3	187	-41.87	2|22	433|454	20	0.9	0.95	PPARD	PREDICTED: peroxisome proliferator activated receptor delta (PPARD), transcript variant X4
		XM_010710398.3	185	-32.46	2|22	2009|2031	20	0.85	0.9	LOC104910827	PREDICTED: serine/threonine-protein phosphatase 2A 55 kDa regulatory subunit B gamma isoform-like (LOC104910827), partial mRNA
		XM_010717888.3	185	-30.37	2|22	4743|4765	20	0.85	0.9	LOC100550505	PREDICTED: rho guanine nucleotide exchange factor 40-like (LOC100550505), transcript variant X1
		XM_010711301.3	184	-38.04	2|22	588|611	21	0.8571	0.9048	LOC100542633	PREDICTED: acyl-coenzyme A thioesterase 1-like (LOC100542633)
		XM_010722801.3	184	-32.7	2|21	5057|5079	19	0.8421	0.9474	MXRA8	PREDICTED: matrix remodeling associated 8 (MXRA8), transcript variant X1
		XM_003204348.4	183	-32.53	2|22	7838|7859	20	0.85	0.95	CASP8AP2	PREDICTED: caspase 8 associated protein 2 (CASP8AP2)
		XM_010718476.3	183	-34.4	2|22	757|781	22	0.8636	0.9091	TKT	PREDICTED: transketolase (TKT)
		XM_010719652.3	183	-33.14	2|20	2827|2849	18	0.8333	1	MICALL2	PREDICTED: MICAL like 2 (MICALL2), transcript variant X2
mga-miR-N102	2.89239	XM_003203146.4	176	-26.88	2|21	5167|5188	19	0.8421	0.8421	ATP10A	PREDICTED: ATPase phospholipid transporting 10A (putative) (ATP10A)
		XM_010724629.3	176	-27.86	2|21	1812|1833	19	0.7895	0.8947	NBR1	PREDICTED: NBR1 autophagy cargo receptor (NBR1), transcript variant X1
		XM_010716037.2	175	-37.02	2|21	3374|3397	21	0.8095	0.8571	RAVER2	PREDICTED: ribonucleoprotein, PTB binding 2 (RAVER2), transcript variant X1
		XM_003203170.4	174	-28.55	2|21	2706|2729	21	0.8571	0.8571	LOC100543135	PREDICTED: sodium/hydrogen exchanger 4 (LOC100543135), transcript variant X2
		XM_003207312.4	174	-28.61	2|19	2500|2521	17	0.8235	0.9412	PPP1R17	PREDICTED: protein phosphatase 1 regulatory subunit 17 (PPP1R17), transcript variant X1
		XM_010715398.3	174	-28.04	2|21	2118|2138	19	0.7895	0.9474	A4GALT	PREDICTED: alpha 1,4-galactosyltransferase (P blood group) (A4GALT), transcript variant X1
		XM_010720454.3	174	-27.47	2|20	1946|1968	19	0.8421	0.8947	DDX54	PREDICTED: DEAD-box helicase 54 (DDX54)
		XM_003204027.4	173	-27.58	2|21	771|790	19	0.8421	0.8947	SIPA1L2	PREDICTED: signal induced proliferation associated 1 like 2 (SIPA1L2), transcript variant X1
		XM_010720190.3	172	-26.65	2|21	5847|5868	19	0.7895	0.8421	HECTD4	PREDICTED: HECT domain E3 ubiquitin protein ligase 4 (HECTD4)
		XM_010721072.3	172	-33.77	3|21	598|619	18	0.8889	1	GOLGA1	PREDICTED: golgin A1 (GOLGA1), transcript variant X1
mga-miR-N140	1.36844	XM_010710774.3	172	-40.52	2|17	998|1015	15	0.9333	0.9333	TMEM132A	PREDICTED: transmembrane protein 132A (TMEM132A)
		XM_010716520.1	172	-32.29	2|17	1506|1523	15	0.9333	0.9333	LOC100543177	PREDICTED: kinesin-like protein KIF1A (LOC100543177)
		XM_010709712.3	171	-37.7	2|16	328|345	14	0.9286	1	SEC31A	PREDICTED: SEC31 homolog A, COPII coat complex component (SEC31A)
		XM_010716645.2	171	-39.19	2|17	58|76	16	0.9375	0.9375	PAQR9	PREDICTED: progestin and adipoQ receptor family member 9 (PAQR9)
		XM_003208440.3	168	-33.71	2|17	145|162	15	0.8667	0.9333	TMEM164	PREDICTED: transmembrane protein 164 (TMEM164)
		XM_010717646.1	168	-33.06	2|17	1137|1154	15	0.8667	0.9333	CTSH	PREDICTED: cathepsin H (CTSH)
		XM_010722677.3	168	-34.24	2|17	379|396	15	0.8667	0.9333	REM1	PREDICTED: RRAD and GEM like GTPase 1 (REM1)
		XM_003211591.4	167	-31.41	2|16	40|57	14	0.9286	0.9286	MRPL27	PREDICTED: mitochondrial ribosomal protein L27 (MRPL27), transcript variant X1
		XM_010711927.3	167	-34	2|17	5|24	17	0.8824	0.8824	HSP90AA1	PREDICTED: heat shock protein 90 alpha family class A member 1 (HSP90AA1)
		XM_010718708.2	167	-38.22	2|17	8|26	16	0.875	0.9375	TMF1	PREDICTED: TATA element modulatory factor 1 (TMF1)
mga-miR-N167	1.99148	XM_010715921.3	182	-39.51	2|19	2666|2687	17	0.8824	1	CACNA1E	PREDICTED: calcium voltage-gated channel subunit alpha1 E (CACNA1E), transcript variant X2
		XM_003209069.3	180	-37.44	2|21	911|932	19	0.8421	0.8947	IRS1	PREDICTED: insulin receptor substrate 1 (IRS1), partial mRNA
		XM_010718520.3	180	-39.09	2|21	2375|2396	19	0.8421	0.8947	SLC26A6	PREDICTED: solute carrier family 26 member 6 (SLC26A6), transcript variant X1
		XM_010715060.3	179	-32.9	2|20	376|397	18	0.8889	0.8889	ZDHHC9	PREDICTED: zinc finger DHHC-type palmitoyltransferase 9 (ZDHHC9), partial mRNA
		XM_010723504.2	179	-35.29	2|20	990|1011	18	0.8889	0.8889	TINAGL1	PREDICTED: tubulointerstitial nephritis antigen like 1 (TINAGL1), partial mRNA
		XM_003211219.4	176	-34	2|21	899|920	19	0.8421	0.8421	SLC27A4	PREDICTED: solute carrier family 27 member 4 (SLC27A4)
		XM_003213957.4	176	-39.17	2|21	216|237	19	0.8421	0.8421	MIEN1	PREDICTED: migration and invasion enhancer 1 (MIEN1)
		XM_010711086.3	176	-28.34	2|21	500|521	19	0.8421	0.8421	KCNJ11	PREDICTED: potassium inwardly rectifying channel subfamily J member 11 (KCNJ11)
		XM_010720839.3	176	-29.08	2|21	2465|2486	19	0.8421	0.8421	TTC16	PREDICTED: tetratricopeptide repeat domain 16 (TTC16), transcript variant X1
		XM_010723851.3	176	-42.32	2|17	225|246	15	0.9333	1	LOC100540942	PREDICTED: death-associated protein kinase 2-like (LOC100540942), transcript variant X1
mga-miR-N183	2.18173	XM_010723730.3	180	-37.53	2|17	2872|2890	15	1	1	PCSK7	PREDICTED: proprotein convertase subtilisin/kexin type 7 (PCSK7)
		XM_010713160.3	177	-36.14	2|18	40|58	16	0.875	1	COL18A1	PREDICTED: collagen type XVIII alpha 1 chain (COL18A1), transcript variant X2
		XM_010722992.3	177	-35.85	2|18	2715|2733	16	0.9375	0.9375	ZBTB17	PREDICTED: zinc finger and BTB domain containing 17 (ZBTB17), transcript variant X1
		XM_010722473.3	173	-38	2|18	976|994	16	0.8125	1	JPH2	PREDICTED: junctophilin 2 (JPH2)
		XM_010722696.3	173	-34.26	2|18	5188|5206	16	0.875	0.9375	CAMTA1	PREDICTED: calmodulin binding transcription activator 1 (CAMTA1), transcript variant X6
		XM_010706412.3	172	-31.4	2|17	1066|1084	15	0.8667	1	LOC104909493	PREDICTED: neuronal PAS domain-containing protein 4-like (LOC104909493)
		XM_010709660.3	172	-31.81	2|17	185|203	15	0.8667	1	NAAA	PREDICTED: N-acylethanolamine acid amidase (NAAA), transcript variant X1
		XM_010710572.3	172	-37.6	2|18	2553|2573	18	0.8889	0.8889	ARSA	PREDICTED: arylsulfatase A (ARSA), transcript variant X2
		XM_010719133.3	172	-37.6	2|18	3093|3112	17	0.8824	0.9412	LOC100543264	PREDICTED: E3 ubiquitin-protein ligase RNF130-like (LOC100543264), transcript variant X2
		XM_010721230.3	171	-32.29	2|16	3|21	14	0.9286	1	PIK3R5	PREDICTED: phosphoinositide-3-kinase regulatory subunit 5 (PIK3R5), transcript variant X1
