# Supplementary material for: Expression of miRNAs in turkey muscle satellite cells and differential response to thermal challenge
Source: Front Physiol. 2023 Nov 23;14:1293264. doi: 10.3389/fphys.2023.1293264 (PMC10701595; doi:10.3389/fphys.2023.1293264)
Supplement: Supplementary file 11 [file Table7.XLSX]

## Sheet: Sheet1
Supplementary Table 7 Genes with the largest alignment score for miRNAs showing differential expression (|Log2FC|>1.0) in proliferating RBC2 SCs at 43˚C compared to 38˚C.
miRNA	Log2FC	Transcript	Alignment score	Energy-Kcal/Mol	Query-Aln|(start|end)	Subject-Aln|(Start|End)	Al-Len	Subject-Identity	Query-Identity	Gene	Description
mga-miR-1a	1.01165	XM_010723755.3	183	-21.51	2|20	3418|3439	18	0.8889	0.9444	LOC104914368	PREDICTED: uncharacterized LOC104914368 (LOC104914368)
		XM_003201932.4	177	-18.58	2|18	421|442	16	0.875	1	LOC100550477	PREDICTED: ALG10 alpha-1,2-glucosyltransferase (LOC100550477)
		XM_010719675.1	176	-20.6	2|21	645|666	19	0.7895	0.8947	PDGFA	PREDICTED: platelet derived growth factor subunit A (PDGFA), transcript variant X1
		XM_003206929.4	172	-15.64	2|21	4063|4084	19	0.7368	0.8947	CSRNP1	PREDICTED: cysteine and serine rich nuclear protein 1 (CSRNP1), transcript variant X1
		XM_010712289.3	172	-17.8	2|21	11948|11969	19	0.7895	0.8421	PTH1R	PREDICTED: parathyroid hormone 1 receptor (PTH1R), transcript variant X1
		XM_010714068.2	172	-18.52	2|21	2005|2026	19	0.7368	0.8947	CCDC93	PREDICTED: coiled-coil domain containing 93 (CCDC93)
		XM_010714227.3	172	-16.78	2|21	717|738	19	0.7895	0.8421	LOC104911898	PREDICTED: serine-rich coiled-coil domain-containing protein 2-like (LOC104911898)
		XM_010717133.2	172	-19.33	2|17	2085|2106	15	0.8667	1	CPEB1	PREDICTED: cytoplasmic polyadenylation element binding protein 1 (CPEB1), transcript variant X2
		XM_010712289.3	172	-17.8	2|21	11948|11969	19	0.7895	0.8421	PTH1R	PREDICTED: parathyroid hormone 1 receptor (PTH1R), transcript variant X1
		XM_003204200.4	171	-16.63	2|21	2492|2515	21	0.7619	0.8571	LOC100541961	PREDICTED: pantetheinase-like (LOC100541961)
mga-miR-30b	-1.03118	XM_010722000.3	177	-28.34	2|20	1881|1900	18	0.8889	0.9444	DDX52	PREDICTED: DExD-box helicase 52 (DDX52)
		XM_010715710.3	173	-23.67	2|20	1412|1431	18	0.8889	0.8889	TNFSF4	PREDICTED: TNF superfamily member 4 (TNFSF4)
		XM_010710684.3	172	-20.85	2|17	7482|7502	15	0.9333	0.9333	QSER1	PREDICTED: glutamine and serine rich 1 (QSER1)
		XM_010717769.3	172	-18.58	2|17	2646|2666	15	0.9333	0.9333	LOC100539619	PREDICTED: unconventional prefoldin RPB5 interactor-like (LOC100539619)
		XM_010706837.3	171	-16.53	2|20	1690|1710	18	0.8333	0.8333	LOC100544592	PREDICTED: serologically defined colon cancer antigen 8 homolog (LOC100544592), transcript variant X2
		XM_010709550.1	171	-16.26	2|20	5400|5420	18	0.8333	0.8333	SH3D19	PREDICTED: SH3 domain containing 19 (SH3D19)
		XM_010712401.3	171	-21.53	2|20	4688|4708	18	0.7778	0.8889	DIP2C	PREDICTED: disco interacting protein 2 homolog C (DIP2C), transcript variant X1
		XM_010715264.3	171	-26.33	2|20	3831|3851	18	0.7778	0.8889	LOC100541308	PREDICTED: H(+)/Cl(-) exchange transporter 5 (LOC100541308), transcript variant X1
		XM_003207101.4	170	-21.43	2|20	5388|5409	19	0.8421	0.8421	TMEM106B	PREDICTED: transmembrane protein 106B (TMEM106B)
		XM_003210825.4	170	-24.86	2|20	1855|1876	19	0.8421	0.8421	DCUN1D3	PREDICTED: defective in cullin neddylation 1 domain containing 3 (DCUN1D3)
mga-miR-184	1.25289	XM_010716590.3	175	-29.84	2|21	2636|2658	20	0.8	0.9	ATG16L1	PREDICTED: autophagy related 16 like 1 (ATG16L1), transcript variant X1
		XM_003207127.4	170	-31.29	2|21	75|95	19	0.8421	0.8421	KLHL7	PREDICTED: kelch like family member 7 (KLHL7)
		XM_003207854.4	170	-26.78	2|21	5261|5281	19	0.8421	0.8421	KCNT1	PREDICTED: potassium sodium-activated channel subfamily T member 1 (KCNT1), transcript variant X7
		XM_010714004.3	168	-24.5	2|21	521|542	19	0.7895	0.7895	LOC100543675	PREDICTED: glycosyltransferase-like domain-containing protein 1 (LOC100543675), transcript variant X1
		XM_003209689.3	167	-28.01	2|21	733|755	20	0.8	0.8	CIAPIN1	PREDICTED: cytokine induced apoptosis inhibitor 1 (CIAPIN1)
		XM_010723421.2	167	-29.71	2|21	2256|2278	20	0.75	0.85	COL9A2	PREDICTED: collagen type IX alpha 2 chain (COL9A2)
		XM_010706317.3	166	-25.34	2|21	386|406	19	0.7895	0.8421	CLPB	PREDICTED: caseinolytic mitochondrial matrix peptidase chaperone subunit B (CLPB), transcript variant X1
		XM_010712141.3	166	-28.25	2|21	2838|2861	21	0.8095	0.8095	DQX1	PREDICTED: DEAQ-box RNA dependent ATPase 1 (DQX1)
		XM_010714648.3	166	-26.61	2|16	2288|2310	15	0.9333	0.9333	NT5C2	PREDICTED: 5'-nucleotidase, cytosolic II (NT5C2), transcript variant X1
		XM_010718912.2	166	-28.88	2|20	31|55	21	0.7619	0.8095	CCNJL	PREDICTED: cyclin J like (CCNJL)
mga-miR-206	4.40924	XM_010723755.3	187	-33	2|20	3418|3439	18	0.8889	1	LOC104914368	PREDICTED: uncharacterized LOC104914368 (LOC104914368)
		XM_010721520.3	184	-29.23	2|21	1542|1563	19	0.8421	0.9474	MILR1	PREDICTED: mast cell immunoglobulin like receptor 1 (MILR1), transcript variant X1
		XM_003202932.4	178	-26.71	2|20	2080|2102	19	0.8947	0.8947	HLCS	PREDICTED: holocarboxylase synthetase (HLCS)
		XM_010717133.2	176	-23.92	2|21	2085|2106	19	0.7368	0.9474	CPEB1	PREDICTED: cytoplasmic polyadenylation element binding protein 1 (CPEB1), transcript variant X2
		XM_010722257.2	175	-21.24	2|21	1020|1042	20	0.75	0.95	NFS1	PREDICTED: NFS1 cysteine desulfurase (NFS1), partial mRNA
		XM_010709039.3	174	-22.93	2|19	826|847	17	0.8824	0.8824	SLCO5A1	PREDICTED: solute carrier organic anion transporter family member 5A1 (SLCO5A1)
		XM_003208321.3	173	-24.62	2|18	5227|5248	16	0.875	0.9375	BRS3	PREDICTED: bombesin receptor subtype 3 (BRS3)
		XM_010706257.3	172	-22.51	2|21	1689|1710	19	0.7895	0.8421	LOC100545254	PREDICTED: sodium-dependent proline transporter-like (LOC100545254)
		XM_010706858.3	172	-23.55	2|21	1262|1283	19	0.7368	0.8947	LOC104909621	PREDICTED: serine/threonine-protein kinase D3-like (LOC104909621)
		XM_010719675.1	172	-20.35	2|21	645|666	19	0.7368	0.8947	PDGFA	PREDICTED: platelet derived growth factor subunit A (PDGFA), transcript variant X1
mga-miR-429	-2.05928	XM_010714484.2	175	-22.48	2|16	362|381	14	1	1	ERCC6	PREDICTED: ERCC excision repair 6, chromatin remodeling factor (ERCC6)
		XM_010711850.3	174	-20.89	2|19	6254|6273	17	0.8824	0.8824	UNC79	PREDICTED: unc-79 homolog, NALCN channel complex subunit (UNC79), transcript variant X1
		XM_010719776.1	174	-22.65	2|19	1400|1419	17	0.8235	0.9412	LOC100548156	PREDICTED: ras-related C3 botulinum toxin substrate 1 (LOC100548156)
		XM_003207093.4	173	-16.76	2|18	1429|1448	16	0.875	0.9375	C1GALT1	PREDICTED: core 1 synthase, glycoprotein-N-acetylgalactosamine 3-beta-galactosyltransferase 1 (C1GALT1)
		XM_010708786.3	173	-17.91	2|18	9294|9313	16	0.875	0.9375	LAMA1	PREDICTED: laminin subunit alpha 1 (LAMA1)
		XM_010715977.3	173	-21.36	2|19	4878|4899	19	0.8421	0.8947	TTLL7	PREDICTED: tubulin tyrosine ligase like 7 (TTLL7), transcript variant X2
		XM_003208753.4	172	-20.57	2|19	469|487	17	0.8824	0.9412	USP33	PREDICTED: ubiquitin specific peptidase 33 (USP33), transcript variant X1
		XM_003209483.3	172	-19.6	2|18	1424|1444	17	0.8824	0.9412	SLC30A4	PREDICTED: solute carrier family 30 member 4 (SLC30A4), transcript variant X1
		XM_003210439.4	170	-20.43	2|19	2595|2614	17	0.7647	0.9412	RASGEF1C	PREDICTED: RasGEF domain family member 1C (RASGEF1C), transcript variant X2
		XM_010712743.3	170	-21.18	2|19	5073|5092	17	0.7647	0.9412	AHR	PREDICTED: aryl hydrocarbon receptor (AHR)
mga-miR-460b	-1.11497	XM_003208320.4	184	-26.66	2|21	1649|1670	19	0.8421	0.9474	FHL1	PREDICTED: four and a half LIM domains 1 (FHL1), transcript variant X3
		XM_010715831.2	183	-28.07	2|20	3026|3047	18	0.8889	0.9444	SMG7	PREDICTED: SMG7 nonsense mediated mRNA decay factor (SMG7), transcript variant X1
		XM_010709723.3	182	-29.01	2|19	96|117	17	0.9412	0.9412	AFF1	PREDICTED: AF4/FMR2 family member 1 (AFF1)
		XM_003202996.4	176	-26.89	2|21	629|650	19	0.8421	0.8421	ATP6AP2	PREDICTED: ATPase H+ transporting accessory protein 2 (ATP6AP2)
		XM_010722399.2	176	-29.71	2|21	2261|2282	19	0.7895	0.8947	PCMTD2	PREDICTED: protein-L-isoaspartate (D-aspartate) O-methyltransferase domain containing 2 (PCMTD2)
		XM_003202611.4	175	-25.39	2|20	250|271	18	0.7778	0.9444	AICDA	PREDICTED: activation induced cytidine deaminase (AICDA)
		XM_010709945.3	175	-29.06	2|21	1018|1040	20	0.8	0.9	USP53	PREDICTED: ubiquitin specific peptidase 53 (USP53)
		XM_010714576.3	175	-21.64	2|20	1236|1257	18	0.8333	0.8889	FAM180A	PREDICTED: family with sequence similarity 180 member A (FAM180A)
		XM_010714665.3	175	-25.35	2|21	4381|4403	20	0.8	0.9	SH3PXD2A	PREDICTED: SH3 and PX domains 2A (SH3PXD2A), transcript variant X1
		XM_003202611.4	175	-25.39	2|20	250|271	18	0.7778	0.9444	AICDA	PREDICTED: activation induced cytidine deaminase (AICDA)
mga-miR-1559	-1.6816	XM_010712304.3	175	-23.51	2|20	416|437	18	0.8333	0.8889	KIF9	PREDICTED: kinesin family member 9 (KIF9), transcript variant X1
		XM_010722770.3	172	-22.5	2|21	2939|2960	19	0.7895	0.8421	AGRN	PREDICTED: agrin (AGRN)
		XM_010711897.3	171	-26.82	2|21	2558|2580	20	0.75	0.9	BCL11B	PREDICTED: BAF chromatin remodeling complex subunit BCL11B (BCL11B), transcript variant X1
		XM_003207043.4	170	-21.01	2|20	3638|3660	19	0.7895	0.8947	HACD1	PREDICTED: 3-hydroxyacyl-CoA dehydratase 1 (HACD1), transcript variant X2
		XM_010706635.2	169	-22.59	2|20	446|466	18	0.8333	0.8889	LOC100545360	PREDICTED: serine/threonine-protein kinase MRCK alpha-like (LOC100545360), transcript variant X1
		XM_010713027.2	169	-24.89	2|20	5490|5510	18	0.8333	0.8889	GPR141	PREDICTED: G protein-coupled receptor 141 (GPR141), transcript variant X1
		XM_010719982.3	167	-21.74	2|21	887|909	20	0.75	0.85	ARVCF	PREDICTED: ARVCF delta catenin family member (ARVCF), transcript variant X5
		XM_010721575.2	167	-24.63	2|21	1793|1815	20	0.7	0.9	LOC104913814	PREDICTED: immunoglobulin superfamily member 3-like (LOC104913814), transcript variant X1
		XM_010723791.2	167	-20.6	2|21	1058|1080	20	0.75	0.85	CHEK1	PREDICTED: checkpoint kinase 1 (CHEK1)
		XM_010719982.3	167	-21.74	2|21	887|909	20	0.75	0.85	ARVCF	PREDICTED: ARVCF delta catenin family member (ARVCF), transcript variant X5
mga-miR-3529	1.12807	XM_010721584.3	178	-26.64	2|20	1265|1287	20	0.85	0.9	STXBP4	PREDICTED: syntaxin binding protein 4 (STXBP4), transcript variant X1
		XM_003212323.4	175	-27.79	2|20	1981|2001	18	0.8333	0.8889	MFN2	PREDICTED: mitofusin 2 (MFN2), transcript variant X1
		XM_010711976.3	175	-26.54	2|20	2343|2363	18	0.8333	0.8889	INF2	PREDICTED: inverted formin, FH2 and WH2 domain containing (INF2), transcript variant X2
		XM_010715448.2	175	-25.52	2|20	734|754	18	0.8333	0.8889	C1GALT1C1	PREDICTED: C1GALT1 specific chaperone 1 (C1GALT1C1), transcript variant X1
		XM_010717746.3	175	-27.1	2|20	3632|3652	18	0.8333	0.8889	LOC104912926	PREDICTED: low-density lipoprotein receptor-related protein 3-like (LOC104912926)
		XM_010724613.1	175	-34.73	2|20	194|214	18	0.7778	0.9444	THRA	PREDICTED: thyroid hormone receptor alpha (THRA), partial mRNA
		XM_010714078.3	173	-29.68	2|18	263|283	16	0.875	0.9375	LOC104911853	PREDICTED: uncharacterized LOC104911853 (LOC104911853)
		XM_003210742.3	171	-26.4	2|20	435|455	18	0.7778	0.8889	LOC100551072	PREDICTED: hemoglobin subunit alpha-D (LOC100551072)
		XM_010717713.2	171	-22.72	2|20	3041|3061	18	0.7778	0.8889	IQGAP1	PREDICTED: IQ motif containing GTPase activating protein 1 (IQGAP1), partial mRNA
		XM_003207251.3	170	-22.01	2|20	1506|1527	19	0.7895	0.8947	CTNNB1	PREDICTED: catenin beta 1 (CTNNB1), transcript variant X1
mga-miR-3530	1.3016	XM_010719254.3	178	-35.78	2|20	3200|3221	19	0.8421	0.9474	ACSL6	PREDICTED: acyl-CoA synthetase long chain family member 6 (ACSL6), transcript variant X1
		XM_010719530.3	178	-32.33	2|20	4310|4331	19	0.8421	0.9474	SYNGR3	PREDICTED: synaptogyrin 3 (SYNGR3)
		XM_010718230.2	177	-29.16	2|18	4154|4174	16	0.9375	0.9375	ATXN1L	PREDICTED: ataxin 1 like (ATXN1L), partial mRNA
		XM_010723338.3	177	-30.48	2|19	1623|1644	18	0.8889	0.9444	ADPRS	PREDICTED: ADP-ribosylserine hydrolase (ADPRS), partial mRNA
		XM_010710753.3	175	-26.27	2|20	660|680	18	0.8333	0.8889	LOC104910942	PREDICTED: membrane-spanning 4-domains subfamily A member 12-like (LOC104910942), transcript variant X1
		XM_010718187.2	175	-26.28	2|20	4237|4257	18	0.8333	0.8889	PIEZO1	PREDICTED: piezo type mechanosensitive ion channel component 1 (PIEZO1), transcript variant X2
		XM_010710753.3	175	-26.27	2|20	660|680	18	0.8333	0.8889	LOC104910942	PREDICTED: membrane-spanning 4-domains subfamily A member 12-like (LOC104910942), transcript variant X1
		XM_010706889.3	174	-29.57	2|20	4838|4859	19	0.7895	0.9474	TJAP1	PREDICTED: tight junction associated protein 1 (TJAP1), transcript variant X2
		XM_010714376.2	174	-28.66	2|20	6793|6814	19	0.7895	0.9474	ZSWIM8	PREDICTED: zinc finger SWIM-type containing 8 (ZSWIM8), transcript variant X1
		XM_010724276.3	174	-25.78	2|20	24|46	20	0.85	0.85	SLC6A17	PREDICTED: solute carrier family 6 member 17 (SLC6A17), transcript variant X2
mga-miR-N5	-1.35142	XM_010711293.3	188	-26.44	2|21	1968|1989	19	0.8421	1	LOC104911083	PREDICTED: transmembrane protein 87A-like (LOC104911083)
		XM_010709229.2	178	-26.11	2|20	1747|1769	19	0.8947	0.8947	CSMD3	PREDICTED: CUB and Sushi multiple domains 3 (CSMD3)
		XM_003205777.3	176	-23.01	2|21	13114|13135	19	0.7895	0.8947	FAT1	PREDICTED: FAT atypical cadherin 1 (FAT1), transcript variant X3
		XM_003210211.4	176	-16.58	2|21	3765|3786	19	0.8421	0.8421	RHO	PREDICTED: rhodopsin (RHO)
		XM_010710067.2	176	-23.01	2|21	13114|13135	19	0.7895	0.8947	FAT1	PREDICTED: FAT atypical cadherin 1 (FAT1), transcript variant X1
		XM_010722689.3	176	-26.58	2|21	1004|1025	19	0.7895	0.8947	PER3	PREDICTED: period circadian regulator 3 (PER3), transcript variant X1
		XM_010718770.3	174	-21.44	2|21	2772|2792	19	0.8421	0.8947	LMCD1	PREDICTED: LIM and cysteine rich domains 1 (LMCD1)
		XM_010720373.1	174	-22.81	2|20	2320|2342	19	0.8421	0.8947	PISD	PREDICTED: phosphatidylserine decarboxylase (PISD)
		XM_003204901.3	172	-21.58	2|21	2298|2319	19	0.7895	0.8421	C3H6orf62	PREDICTED: chromosome 3 C6orf62 homolog (C3H6orf62)
		XM_003210157.4	172	-19.42	2|21	4481|4502	19	0.7895	0.8421	QRICH1	PREDICTED: glutamine rich 1 (QRICH1), transcript variant X2
mga-miR-N12	-3.51628	XM_010711864.3	184	-19.46	2|21	1|21	19	0.8947	0.8947	SEL1L	PREDICTED: SEL1L adaptor subunit of ERAD E3 ubiquitin ligase (SEL1L)
		XM_010708936.3	182	-21.87	2|24	11502|11527	23	0.8261	0.8261	XKR4	PREDICTED: XK related 4 (XKR4), transcript variant X1
		XM_010709494.3	179	-25.19	2|21	3395|3420	20	0.85	0.9	GAS2L3	PREDICTED: growth arrest specific 2 like 3 (GAS2L3), transcript variant X1
		XM_003203063.4	178	-21.15	2|23	2034|2058	21	0.8095	0.8095	PPEF1	PREDICTED: protein phosphatase with EF-hand domain 1 (PPEF1), transcript variant X1
		XM_010722333.3	178	-22.5	2|23	2053|2075	21	0.8571	0.9048	LOC104914006	PREDICTED: receptor-type tyrosine-protein phosphatase T-like (LOC104914006)
		XM_010706174.3	177	-26.49	2|23	342|367	22	0.7727	0.8636	PICALM	PREDICTED: phosphatidylinositol binding clathrin assembly protein (PICALM), transcript variant X1
		XM_010720386.3	177	-18.77	2|22	1799|1823	20	0.75	0.9	SENP7	PREDICTED: SUMO specific peptidase 7 (SENP7)
		XM_010721364.1	177	-29.75	2|24	2368|2391	22	0.7727	0.8636	GUCA1C	PREDICTED: guanylate cyclase activator 1C (GUCA1C)
		XM_010722274.2	175	-20.01	2|24	2018|2042	22	0.7273	0.8182	LOC100542342	PREDICTED: myosin-7B (LOC100542342), transcript variant X1
		XM_003203557.4	174	-19.41	2|23	402|426	21	0.7619	0.8095	LOC100542160	PREDICTED: ubiquitin carboxyl-terminal hydrolase 35 (LOC100542160), transcript variant X2
mga-miR-N23	2.74569	XM_010714492.2	183	-32.17	2|20	130|150	18	0.8889	0.9444	LOC104911963	PREDICTED: FYVE, RhoGEF and PH domain-containing protein 4-like (LOC104911963), transcript variant X1
		XM_010713456.3	182	-28.53	2|19	838|858	17	0.9412	0.9412	STRADB	PREDICTED: STE20 related adaptor beta (STRADB), transcript variant X1
		XM_010721769.1	181	-33.84	2|20	1772|1791	18	0.9444	0.9444	SRRM3	PREDICTED: serine/arginine repetitive matrix 3 (SRRM3)
		XM_010708376.3	180	-28.72	2|17	724|744	15	1	1	TXNDC5	PREDICTED: thioredoxin domain containing 5 (TXNDC5), transcript variant X2
		XM_003202077.4	179	-30.71	2|20	1021|1041	18	0.8333	0.9444	LOC100548118	PREDICTED: cathepsin E-A-like (LOC100548118)
		XM_010721135.2	179	-33.03	2|20	3176|3196	18	0.8333	0.9444	TBC1D13	PREDICTED: TBC1 domain family member 13 (TBC1D13), partial mRNA
		XM_010708418.3	178	-30.34	2|19	344|364	17	0.8824	0.9412	LOC104910127	PREDICTED: serpin B12 (LOC104910127)
		XM_010723492.3	178	-28.54	2|20	3442|3463	19	0.8947	0.8947	LOC104914326	PREDICTED: adhesion G protein-coupled receptor B2-like (LOC104914326)
		XM_003213976.4	177	-29.96	2|18	3820|3840	16	0.9375	0.9375	ADAR	PREDICTED: adenosine deaminase RNA specific (ADAR), transcript variant X2
		XM_010722405.3	177	-28.32	2|20	430|449	18	0.8889	0.9444	LOC100548925	PREDICTED: DEP domain-containing mTOR-interacting protein-like (LOC100548925)
mga-miR-N34	-2.07169	XM_010724544.2	174	-37.39	2|20	699|720	19	0.8421	0.8947	LOC104914589	PREDICTED: arf-GAP with GTPase, ANK repeat and PH domain-containing protein 3-like (LOC104914589)
		XM_003211209.4	173	-36.21	2|20	68|87	18	0.8889	0.8889	TMEM268	PREDICTED: transmembrane protein 268 (TMEM268), transcript variant X3
		XM_010716628.2	173	-33.25	2|19	2599|2620	18	0.8889	0.8889	LOC104912621	PREDICTED: rho guanine nucleotide exchange factor 4-like (LOC104912621)
		XM_010720097.3	173	-36.85	2|20	322|341	18	0.8333	0.9444	ARL6IP4	PREDICTED: ADP ribosylation factor like GTPase 6 interacting protein 4 (ARL6IP4), transcript variant X1
		XM_003211209.4	173	-36.21	2|20	68|87	18	0.8889	0.8889	TMEM268	PREDICTED: transmembrane protein 268 (TMEM268), transcript variant X3
		XM_010720097.3	173	-36.85	2|20	322|341	18	0.8333	0.9444	ARL6IP4	PREDICTED: ADP ribosylation factor like GTPase 6 interacting protein 4 (ARL6IP4), transcript variant X1
		XM_010723984.3	172	-39.88	2|20	1143|1163	19	0.8947	0.8947	VPS72	PREDICTED: vacuolar protein sorting 72 homolog (VPS72)
		XM_010709718.2	171	-34.78	2|20	1238|1258	18	0.8333	0.8333	MAPK10	PREDICTED: mitogen-activated protein kinase 10 (MAPK10), transcript variant X1
		XM_010715393.2	171	-28.78	2|20	4478|4498	18	0.8333	0.8333	GAB3	PREDICTED: GRB2 associated binding protein 3 (GAB3), partial mRNA
		XM_010717250.3	171	-36.9	2|20	457|477	18	0.7778	0.8889	LOC100539259	PREDICTED: unconventional myosin-Vc (LOC100539259)
mga-miR-N40	1.72614	XM_010706289.3	181	-42.15	2|22	3534|3556	20	0.8	0.9	NEU3	PREDICTED: neuraminidase 3 (NEU3)
		XM_010722327.3	180	-33.36	2|22	501|524	21	0.8571	0.8571	ARHGAP40	PREDICTED: Rho GTPase activating protein 40 (ARHGAP40)
		XM_010722117.2	179	-34.72	2|21	4663|4686	20	0.85	0.9	TAOK1	PREDICTED: TAO kinase 1 (TAOK1)
		XM_010712091.2	175	-29.16	2|21	2138|2161	20	0.85	0.85	ARMH4	PREDICTED: armadillo like helical domain containing 4 (ARMH4), partial mRNA
		XM_003210300.4	174	-31.74	2|19	1711|1733	17	0.8235	0.9412	IL17B	PREDICTED: interleukin 17B (IL17B), transcript variant X2
		XM_010714939.3	174	-30.92	2|21	2502|2523	19	0.8421	0.8947	ALDH18A1	PREDICTED: aldehyde dehydrogenase 18 family member A1 (ALDH18A1), transcript variant X1
		XM_003210300.4	174	-31.74	2|19	1711|1733	17	0.8235	0.9412	IL17B	PREDICTED: interleukin 17B (IL17B), transcript variant X2
		XM_010714939.3	174	-30.92	2|21	2502|2523	19	0.8421	0.8947	ALDH18A1	PREDICTED: aldehyde dehydrogenase 18 family member A1 (ALDH18A1), transcript variant X1
		XM_003210844.4	173	-33.49	2|22	5119|5141	20	0.75	0.85	LOC100542338	PREDICTED: clathrin heavy chain 1 (LOC100542338), transcript variant X4
		XM_010708889.3	173	-41.45	2|22	517|539	20	0.8	0.95	LOC104910327	PREDICTED: E3 ubiquitin-protein ligase RNF138-like (LOC104910327)
mga-miR-N54	-3.31143	XM_010714268.3	181	-20.68	2|22	2003|2025	20	0.8	0.9	MYPN	PREDICTED: myopalladin (MYPN), transcript variant X1
		XM_003210379.4	180	-21.37	2|22	1557|1580	21	0.8095	0.9048	NIPAL4	PREDICTED: NIPA like domain containing 4 (NIPAL4), transcript variant X1
		XM_010710680.3	180	-21.41	2|22	2676|2701	23	0.7826	0.8696	TCP11L1	PREDICTED: t-complex 11 like 1 (TCP11L1), transcript variant X1
		XM_010719022.3	180	-21.37	2|22	1553|1576	21	0.8095	0.9048	NIPAL4	PREDICTED: NIPA like domain containing 4 (NIPAL4), transcript variant X2
		XM_010707364.3	179	-16.65	2|20	2215|2237	18	0.8889	0.8889	TMEM200A	PREDICTED: transmembrane protein 200A (TMEM200A), transcript variant X1
		XM_010713049.2	179	-17.48	2|22	2868|2889	20	0.85	0.9	LOC104911574	PREDICTED: uncharacterized LOC104911574 (LOC104911574), transcript variant X1
		XM_003210621.4	178	-19.37	2|19	96|118	17	0.8824	0.9412	EPN2	PREDICTED: epsin 2 (EPN2), transcript variant X2
		XM_003207866.3	177	-15.57	2|22	2988|3010	20	0.8	0.85	C5	PREDICTED: complement C5 (C5)
		XM_010718490.3	177	-17.5	2|22	512|534	20	0.8	0.85	ARHGEF3	PREDICTED: Rho guanine nucleotide exchange factor 3 (ARHGEF3), transcript variant X3
		XM_010719615.3	177	-20.79	2|22	372|394	20	0.75	0.9	ATG3	PREDICTED: autophagy related 3 (ATG3)
mga-miR-N57	1.49621	XM_003203257.2	173	-41.45	2|18	110|128	16	0.875	0.9375	SLITRK1	PREDICTED: SLIT and NTRK like family member 1 (SLITRK1)
		XM_010708519.3	173	-38.5	2|18	610|628	16	0.8125	1	C3H5orf49	PREDICTED: chromosome 3 C5orf49 homolog (C3H5orf49), transcript variant X1
		XM_010724272.2	173	-45.82	2|18	94|112	16	0.875	0.9375	KCNC4	PREDICTED: potassium voltage-gated channel subfamily C member 4 (KCNC4), transcript variant X1
		XM_003203257.2	173	-41.45	2|18	110|128	16	0.875	0.9375	SLITRK1	PREDICTED: SLIT and NTRK like family member 1 (SLITRK1)
		XM_010708519.3	173	-38.5	2|18	610|628	16	0.8125	1	C3H5orf49	PREDICTED: chromosome 3 C5orf49 homolog (C3H5orf49), transcript variant X1
		XM_010724272.2	173	-45.82	2|18	94|112	16	0.875	0.9375	KCNC4	PREDICTED: potassium voltage-gated channel subfamily C member 4 (KCNC4), transcript variant X1
		XM_010716798.3	172	-44.21	2|18	800|819	17	0.8824	0.9412	NMUR1	PREDICTED: neuromedin U receptor 1 (NMUR1), transcript variant X1
		XM_003211255.4	169	-50.1	2|18	933|951	16	0.9375	1	PRRX2	PREDICTED: paired related homeobox 2 (PRRX2)
		XM_003212451.4	169	-37.8	2|18	2055|2073	16	0.8125	0.9375	LZTS1	PREDICTED: leucine zipper tumor suppressor 1 (LZTS1)
		XM_010706139.3	169	-38.62	2|18	160|178	16	0.8125	0.9375	LRRC32	PREDICTED: leucine rich repeat containing 32 (LRRC32), transcript variant X1
mga-miR-N72	-2.70229	XM_003212603.3	182	-37.16	2|19	2217|2238	17	0.8824	1	BSDC1	PREDICTED: BSD domain containing 1 (BSDC1)
		NM_001303191.1	180	-26.37	2|21	1112|1133	19	0.7895	0.9474	AGTR1	angiotensin II receptor type 1 (AGTR1)
		XM_010711953.3	180	-31.59	2|21	117|138	19	0.8421	0.8947	CKB	PREDICTED: creatine kinase B (CKB)
		XM_003205790.4	178	-31.04	2|20	263|285	19	0.8947	0.8947	FRG1	PREDICTED: FSHD region gene 1 (FRG1)
		XM_010715806.2	178	-31.11	2|21	2202|2222	19	0.8421	0.9474	BRINP2	PREDICTED: BMP/retinoic acid inducible neural specific 2 (BRINP2), transcript variant X1
		XM_010706612.1	175	-27.8	2|21	2570|2593	21	0.8095	0.8571	DHX57	PREDICTED: DExH-box helicase 57 (DHX57), partial mRNA
		XM_010711278.2	175	-26.57	2|20	2583|2604	18	0.7778	0.9444	LOC100549977	PREDICTED: acyl-CoA 6-desaturase (LOC100549977)
		XM_010719872.2	175	-37.19	2|21	3508|3531	21	0.8095	0.8571	LOC100550253	PREDICTED: ankyrin repeat and fibronectin type-III domain-containing protein 1-like (LOC100550253), transcript variant X1
		XM_010722333.3	175	-30.44	2|20	7428|7449	18	0.7778	0.9444	LOC104914006	PREDICTED: receptor-type tyrosine-protein phosphatase T-like (LOC104914006)
		XM_010706612.1	175	-27.8	2|21	2570|2593	21	0.8095	0.8571	DHX57	PREDICTED: DExH-box helicase 57 (DHX57), partial mRNA
mga-miR-N77	-4.00086	XM_003210979.3	186	-31.49	2|23	1464|1487	21	0.8571	0.8571	TRPV4	PREDICTED: transient receptor potential cation channel subfamily V member 4 (TRPV4)
		XM_010711334.3	181	-25.38	2|23	1731|1755	22	0.8182	0.8636	CRY2	PREDICTED: cryptochrome circadian regulator 2 (CRY2)
		XM_003208006.3	180	-28.89	2|23	4657|4679	21	0.8571	0.8571	MAPK8	PREDICTED: mitogen-activated protein kinase 8 (MAPK8), transcript variant X2
		XM_010707621.3	180	-21.58	2|21	7937|7960	19	0.7895	0.9474	BACH2	PREDICTED: BTB domain and CNC homolog 2 (BACH2), transcript variant X1
		XM_010723259.3	180	-27.78	2|23	1812|1838	24	0.7917	0.875	PTAFR	PREDICTED: platelet activating factor receptor (PTAFR), transcript variant X1
		XM_010709783.2	179	-26.1	2|21	1998|2022	20	0.85	0.9	SNX25	PREDICTED: sorting nexin 25 (SNX25), transcript variant X1
		XM_010712248.3	179	-22.22	2|20	3786|3809	18	0.8333	0.9444	LOC104911312	PREDICTED: cytokine receptor common subunit beta-like (LOC104911312)
		XM_010724573.3	179	-23.32	2|21	1991|2014	20	0.8	0.95	SLC35B1	PREDICTED: solute carrier family 35 member B1 (SLC35B1), partial mRNA
		XM_003202322.4	178	-29.08	2|23	1374|1397	21	0.7619	0.8571	LOC100548322	PREDICTED: cytochrome P450 2D17 (LOC100548322)
		XM_003203927.4	178	-24.37	2|23	373|396	21	0.8095	0.8095	CAPN11	PREDICTED: calpain 11 (CAPN11)
mga-miR-N79	1.79352	XM_010720495.3	178	-30.35	2|20	3471|3493	19	0.8947	0.8947	OSBP2	PREDICTED: oxysterol binding protein 2 (OSBP2)
		XM_010713716.3	176	-38.08	2|21	3502|3523	19	0.8947	0.9474	FASTKD1	PREDICTED: FAST kinase domains 1 (FASTKD1), transcript variant X1
		XM_010718378.2	176	-25.17	2|21	1233|1254	19	0.8421	0.8421	IFFO1	PREDICTED: intermediate filament family orphan 1 (IFFO1)
		XM_003212432.4	175	-36.58	2|20	418|439	18	0.8333	0.8889	STAR	PREDICTED: steroidogenic acute regulatory protein (STAR)
		XM_010720862.3	175	-29.9	2|20	3016|3037	18	0.8333	0.8889	LRRC8A	PREDICTED: leucine rich repeat containing 8 VRAC subunit A (LRRC8A), transcript variant X1
		XM_010709603.3	174	-23.17	2|19	1760|1781	17	0.8824	0.8824	WRN	PREDICTED: WRN RecQ like helicase (WRN), transcript variant X1
		XM_010722306.3	174	-30.21	2|20	2897|2919	19	0.8421	0.8947	PABPC1L	PREDICTED: poly(A) binding protein cytoplasmic 1 like (PABPC1L), transcript variant X2
		XM_003204401.4	173	-26.2	2|18	747|768	16	0.875	0.9375	TMEM30A	PREDICTED: transmembrane protein 30A (TMEM30A)
		XM_010716467.3	173	-33.04	2|21	1432|1454	21	0.8571	0.8571	LOC104912585	PREDICTED: period circadian protein homolog 2 (LOC104912585)
		XM_010721707.2	173	-28.1	2|18	292|313	16	0.8125	1	SPAG5	PREDICTED: sperm associated antigen 5 (SPAG5)
mga-miR-N82	-2.96131	XM_010707913.2	183	-34.85	2|24	1507|1529	22	0.8636	0.9091	C2H2orf50	PREDICTED: chromosome 2 C2orf50 homolog (C2H2orf50)
		XM_010718046.2	182	-30.86	2|24	1577|1602	23	0.7826	0.8696	FCSK	PREDICTED: fucose kinase (FCSK), partial mRNA
		XM_010719938.3	181	-26.13	2|24	2242|2265	22	0.8182	0.8636	ANKS4B	PREDICTED: ankyrin repeat and sterile alpha motif domain containing 4B (ANKS4B)
		XM_010720036.3	180	-33.18	2|23	2582|2609	24	0.8333	0.8333	ADGRD1	PREDICTED: adhesion G protein-coupled receptor D1 (ADGRD1), transcript variant X1
		XM_010724072.3	180	-29.02	2|22	445|470	21	0.8571	0.8571	LGR6	PREDICTED: leucine rich repeat containing G protein-coupled receptor 6 (LGR6)
		XM_003207256.4	179	-27.3	2|24	2583|2607	22	0.7273	0.8636	LIMD1	PREDICTED: LIM domains containing 1 (LIMD1)
		XM_003204131.4	178	-29.09	2|20	2739|2764	19	0.8947	0.8947	MTRF1L	PREDICTED: mitochondrial translational release factor 1 like (MTRF1L), transcript variant X1
		XM_003204847.4	178	-27.37	2|24	2937|2962	23	0.7391	0.8696	VWC2	PREDICTED: von Willebrand factor C domain containing 2 (VWC2)
		XM_010711492.3	178	-25.62	2|24	5900|5926	24	0.75	0.8333	DPF3	PREDICTED: double PHD fingers 3 (DPF3), transcript variant X3
		XM_010721548.3	177	-25.49	2|22	6429|6453	20	0.75	0.9	ZNF207	PREDICTED: zinc finger protein 207 (ZNF207), transcript variant X3
mga-miR-N86	-1.9697	XM_010721728.3	172	-20.61	2|17	3724|3741	15	0.9333	0.9333	INPP5K	PREDICTED: inositol polyphosphate-5-phosphatase K (INPP5K), transcript variant X2
		XM_010720587.3	168	-18.22	2|17	808|825	15	0.8667	0.9333	LOC100545461	PREDICTED: antigen-presenting glycoprotein CD1d-like (LOC100545461), transcript variant X1
		XM_003209068.4	167	-17.84	2|16	1220|1237	14	0.9286	0.9286	LOC100539100	PREDICTED: guanylate cyclase soluble subunit beta-2-like (LOC100539100)
		XM_010710219.2	167	-16.86	2|16	493|510	14	0.9286	0.9286	GABRG1	PREDICTED: gamma-aminobutyric acid type A receptor gamma1 subunit (GABRG1)
		XM_010710483.3	167	-19.62	2|17	221|239	16	0.875	0.9375	LOC100540688	PREDICTED: G protein-coupled receptor kinase 4 (LOC100540688)
		XM_010711939.3	167	-21.03	2|17	4331|4349	16	0.875	0.9375	EXOC3L4	PREDICTED: exocyst complex component 3 like 4 (EXOC3L4)
		XM_010716253.3	167	-17.36	2|16	1894|1911	14	0.9286	0.9286	PTGFR	PREDICTED: prostaglandin F receptor (PTGFR)
		XM_003206666.4	166	-23.81	2|15	3972|3989	13	0.9231	1	ATXN3	PREDICTED: ataxin 3 (ATXN3), transcript variant X1
		XM_010721102.3	166	-24.42	2|15	6425|6442	13	0.9231	1	GARNL3	PREDICTED: GTPase activating Rap/RanGAP domain like 3 (GARNL3), transcript variant X1
		XM_010723810.3	166	-20	2|17	348|364	15	0.9333	0.9333	IFT46	PREDICTED: intraflagellar transport 46 (IFT46)
mga-miR-N87	1.86895	XM_010722495.3	183	-49.28	2|20	141|162	18	0.8889	0.9444	MRGBP	PREDICTED: MRG domain binding protein (MRGBP)
		XM_010713632.3	181	-44.9	2|18	1760|1781	16	0.9375	1	RETREG2	PREDICTED: reticulophagy regulator family member 2 (RETREG2), partial mRNA
		XM_010724471.3	179	-34.83	2|20	1273|1294	18	0.8333	0.9444	GPATCH8	PREDICTED: G-patch domain containing 8 (GPATCH8)
		XM_003211118.4	178	-45.53	2|21	14|38	22	0.8636	0.8636	C17H12orf49	PREDICTED: chromosome 17 C12orf49 homolog (C17H12orf49), transcript variant X2
		XM_003206327.4	177	-42.46	2|18	642|663	16	0.9375	0.9375	ZDHHC5	PREDICTED: zinc finger DHHC-type palmitoyltransferase 5 (ZDHHC5)
		XM_010720918.3	176	-38.43	2|21	608|629	19	0.8421	0.8421	RAPGEF1	PREDICTED: Rap guanine nucleotide exchange factor 1 (RAPGEF1), transcript variant X3
		XM_010720925.3	176	-38.43	2|21	604|625	19	0.8421	0.8421	RAPGEF10	PREDICTED: Rap guanine nucleotide exchange factor 1 (RAPGEF1), transcript variant X10
		XM_010720926.3	176	-38.43	2|21	602|623	19	0.8421	0.8421	RAPGEF11	PREDICTED: Rap guanine nucleotide exchange factor 1 (RAPGEF1), transcript variant X11
		XM_010720927.3	176	-38.43	2|21	600|621	19	0.8421	0.8421	RAPGEF12	PREDICTED: Rap guanine nucleotide exchange factor 1 (RAPGEF1), transcript variant X12
		XM_010723856.3	176	-36.78	2|21	2081|2102	19	0.7895	0.8947	NES	PREDICTED: nestin (NES)
mga-miR-N92	-1.37992	XM_010718859.3	180	-36.04	2|21	2348|2369	19	0.7895	0.9474	MATR3	PREDICTED: matrin 3 (MATR3), transcript variant X1
		XM_010713643.2	178	-35.38	2|19	280|301	17	0.8824	0.9412	GMPPA	PREDICTED: GDP-mannose pyrophosphorylase A (GMPPA)
		XM_010708292.3	176	-35.15	2|21	5102|5123	19	0.7895	0.8947	OSBPL8	PREDICTED: oxysterol binding protein like 8 (OSBPL8), transcript variant X1
		XM_010721288.3	175	-38.4	2|21	1622|1644	20	0.8	0.9	USP43	PREDICTED: ubiquitin specific peptidase 43 (USP43)
		XM_010717027.2	173	-33.43	2|18	1469|1490	16	0.875	0.9375	PLCH1	PREDICTED: phospholipase C eta 1 (PLCH1), transcript variant X1
		XM_010716037.2	172	-31.49	2|21	3679|3700	19	0.7895	0.8421	RAVER2	PREDICTED: ribonucleoprotein, PTB binding 2 (RAVER2), transcript variant X1
		XM_003207416.4	171	-28.85	2|21	502|524	20	0.8	0.85	ORMDL1	PREDICTED: ORMDL sphingolipid biosynthesis regulator 1 (ORMDL1), transcript variant X3
		XM_003209603.4	171	-38.17	2|21	6190|6213	21	0.7619	0.8571	CTDSPL2	PREDICTED: CTD small phosphatase like 2 (CTDSPL2), transcript variant X2
		XM_010720762.3	171	-33.21	2|16	337|358	14	0.9286	1	ANAPC2	PREDICTED: anaphase promoting complex subunit 2 (ANAPC2)
		NM_001294275.3	170	-29.75	2|21	1492|1512	19	0.7895	0.8947	AZIN2	antizyme inhibitor 2 (AZIN2)
mga-miR-N103	-2.3337	XM_010714376.2	182	-29.5	2|19	3062|3082	17	0.9412	0.9412	ZSWIM8	PREDICTED: zinc finger SWIM-type containing 8 (ZSWIM8), transcript variant X1
		XM_003210448.4	179	-29.29	2|20	4682|4702	18	0.8333	0.9444	SMAD5	PREDICTED: SMAD family member 5 (SMAD5)
		XM_010724598.3	177	-31.62	2|20	2173|2192	18	0.8889	0.9444	FBXL20	PREDICTED: F-box and leucine rich repeat protein 20 (FBXL20), transcript variant X1
		XM_010706604.3	175	-26.6	2|16	1122|1142	14	1	1	LOC100544277	PREDICTED: follicle-stimulating hormone receptor-like (LOC100544277)
		XM_003207213.3	174	-25.96	2|20	2953|2974	19	0.7895	0.9474	ANO10	PREDICTED: anoctamin 10 (ANO10), transcript variant X1
		XM_010718345.3	174	-27.41	2|20	1671|1693	20	0.8	0.9	IP6K1	PREDICTED: inositol hexakisphosphate kinase 1 (IP6K1), transcript variant X1
		XM_010720307.3	174	-23.96	2|20	1115|1137	20	0.85	0.85	LOC100539371	PREDICTED: glutathione hydrolase 5 proenzyme (LOC100539371)
		XM_003209224.4	172	-26.32	2|18	1850|1871	17	0.8824	0.9412	NMD3	PREDICTED: NMD3 ribosome export adaptor (NMD3)
		XM_003206339.4	171	-17.96	2|20	3194|3214	18	0.7778	0.8889	LOC100549671	PREDICTED: acyl-CoA (8-3)-desaturase-like (LOC100549671)
		XM_003206478.4	171	-19	2|20	2756|2776	18	0.8333	0.8333	TTBK2	PREDICTED: tau tubulin kinase 2 (TTBK2), transcript variant X3
mga-miR-N116	1.87843	XM_010717930.3	186	-43.45	2|20	289|311	19	0.9474	0.9474	B3GNT9	PREDICTED: UDP-GlcNAc:betaGal beta-1,3-N-acetylglucosaminyltransferase 9 (B3GNT9)
		XM_010715176.3	182	-44.83	2|19	36|57	17	0.8824	1	LOC100549782	PREDICTED: kelch-like protein 13 (LOC100549782), transcript variant X5
		XM_003202099.4	178	-43.96	2|19	45|66	17	0.8824	0.9412	CSRP2	PREDICTED: cysteine and glycine rich protein 2 (CSRP2)
		XM_010717088.3	176	-45.2	2|21	24|45	19	0.7895	0.8947	LOC100543418	PREDICTED: ovocalyxin-32 (LOC100543418)
		XM_010720085.2	176	-41.14	2|21	38|59	19	0.7895	0.8947	SNRNP35	PREDICTED: small nuclear ribonucleoprotein U11/U12 subunit 35 (SNRNP35), transcript variant X2
		XM_010724540.2	176	-34.11	2|21	386|407	19	0.7895	0.8947	KCNH2	PREDICTED: potassium voltage-gated channel subfamily H member 2 (KCNH2)
		XM_003208929.2	175	-37.05	2|21	45|67	20	0.8	0.9	CRYZ	PREDICTED: crystallin zeta (CRYZ), transcript variant X1
		XM_010706489.3	175	-39.32	2|16	160|181	14	1	1	EPCAM	PREDICTED: epithelial cell adhesion molecule (EPCAM)
		XM_010712246.3	175	-46.22	2|20	63|84	18	0.8333	0.8889	NKTR	PREDICTED: natural killer cell triggering receptor (NKTR), transcript variant X1
		XM_010721857.2	175	-36.36	2|20	4748|4769	18	0.8333	0.8889	HIP1	PREDICTED: huntingtin interacting protein 1 (HIP1), transcript variant X1
mga-miR-N144	-2.76255	XM_010706511.3	179	-25.03	2|20	1267|1287	18	0.8333	0.9444	MDH1	PREDICTED: malate dehydrogenase 1 (MDH1), partial mRNA
		XM_010711044.1	179	-26.26	2|20	2230|2250	18	0.8889	0.8889	NAP1L4	PREDICTED: nucleosome assembly protein 1 like 4 (NAP1L4), transcript variant X1
		XM_010712021.3	177	-24.65	2|18	13973|13993	16	0.875	1	SYNE2	PREDICTED: spectrin repeat containing nuclear envelope protein 2 (SYNE2), transcript variant X1
		XM_003206372.4	175	-20.89	2|20	890|910	18	0.8333	0.8889	CAT	PREDICTED: catalase (CAT)
		XM_003206714.3	175	-26.91	2|20	782|802	18	0.8333	0.8889	CCNK	PREDICTED: cyclin K (CCNK)
		XM_003210157.4	175	-21.67	2|20	2222|2242	18	0.8333	0.8889	QRICH1	PREDICTED: glutamine rich 1 (QRICH1), transcript variant X2
		XM_010709752.3	175	-21.69	2|20	7029|7049	18	0.7778	0.9444	WDR17	PREDICTED: WD repeat domain 17 (WDR17), transcript variant X1
		XM_010717084.2	175	-24.3	2|20	76|96	18	0.8333	0.8889	RPL22L1	PREDICTED: ribosomal protein L22 like 1 (RPL22L1)
		XM_010720933.3	175	-23.58	2|20	1637|1657	18	0.7222	1	SETX	PREDICTED: senataxin (SETX), transcript variant X1
		XM_003209462.4	174	-26.09	2|20	1243|1265	20	0.8	0.9	HDC	PREDICTED: histidine decarboxylase (HDC), transcript variant X1
mga-miR-N145	3.69055	XM_003212935.3	181	-37.41	2|22	2176|2198	20	0.85	0.85	AVPR1B	PREDICTED: arginine vasopressin receptor 1B (AVPR1B)
		XM_003212723.4	179	-36.35	2|22	856|880	22	0.8636	0.8636	APOA4	PREDICTED: apolipoprotein A4 (APOA4)
		XM_010724397.3	179	-33.01	2|20	1297|1319	18	0.8889	0.8889	TFEB	PREDICTED: transcription factor EB (TFEB), transcript variant X1
		XM_010709342.3	177	-31.89	2|22	1554|1576	20	0.8	0.85	MAFA	PREDICTED: MAF bZIP transcription factor A (MAFA)
		XM_010721745.3	177	-32.74	2|22	421|443	20	0.8	0.85	LOC104913852	PREDICTED: C-C motif chemokine 13 (LOC104913852)
		XM_003206869.4	176	-38.42	2|22	187|213	24	0.75	0.8333	KLHL28	PREDICTED: kelch like family member 28 (KLHL28)
		XM_010708408.1	176	-31.17	2|21	4707|4729	19	0.7895	0.8947	SLC22A23	PREDICTED: solute carrier family 22 member 23 (SLC22A23)
		XM_010718760.3	176	-34.5	2|22	3205|3229	22	0.7727	0.8636	BHLHE40	PREDICTED: basic helix-loop-helix family member e40 (BHLHE40)
		XM_010721642.3	176	-34.94	2|22	25|49	22	0.8182	0.8182	OTOP3	PREDICTED: otopetrin 3 (OTOP3), transcript variant X2
		XM_003205626.3	175	-36.19	2|21	4468|4491	20	0.8	0.9	ZMYM3	PREDICTED: zinc finger MYM-type containing 3 (ZMYM3), transcript variant X1
mga-miR-N149	1.79274	XM_010710774.3	178	-41.82	2|19	1015|1034	17	0.8824	0.9412	TMEM132A	PREDICTED: transmembrane protein 132A (TMEM132A)
		XM_010718030.2	178	-39.79	2|19	2994|3013	17	0.8824	0.9412	ELMO3	PREDICTED: engulfment and cell motility 3 (ELMO3), partial mRNA
		XM_010722704.3	178	-41.83	2|19	4249|4268	17	0.8824	0.9412	PLEKHG5	PREDICTED: pleckstrin homology and RhoGEF domain containing G5 (PLEKHG5)
		XM_010723035.2	178	-40.32	2|19	247|266	17	0.8824	0.9412	LOC104909320	PREDICTED: von Willebrand factor A domain-containing protein 5B1-like (LOC104909320)
		XM_010712227.1	177	-41.8	2|18	7|26	16	0.9375	0.9375	LOC100548490	PREDICTED: pituitary adenylate cyclase-activating polypeptide type I receptor (LOC100548490), transcript variant X1
		XM_003212696.3	174	-39.29	2|19	37|56	17	0.8235	0.9412	SCN3B	PREDICTED: sodium voltage-gated channel beta subunit 3 (SCN3B)
		XM_010710774.3	174	-39.06	2|19	1099|1118	17	0.8824	0.8824	TMEM132A	PREDICTED: transmembrane protein 132A (TMEM132A)
		XM_010711775.3	174	-42.32	2|19	60|79	17	0.8235	0.9412	ISM2	PREDICTED: isthmin 2 (ISM2), transcript variant X1
		XM_010721581.1	174	-38.61	2|19	15|34	17	0.8824	0.8824	TMEM100	PREDICTED: transmembrane protein 100 (TMEM100)
		XM_010722622.3	174	-36.72	2|19	194|213	17	0.8824	0.8824	DUSP15	PREDICTED: dual specificity phosphatase 15 (DUSP15), transcript variant X2
mga-miR-N173	-2.80401	XM_003203820.4	187	-29.18	2|24	2286|2308	22	0.9091	0.9091	EPHX1	PREDICTED: epoxide hydrolase 1 (EPHX1), transcript variant X1
		XM_010711533.3	180	-18.62	2|21	859|883	19	0.8421	0.8947	EXD2	PREDICTED: exonuclease 3'-5' domain containing 2 (EXD2)
		XM_010710956.3	179	-25.03	2|20	660|684	18	0.8333	0.9444	USP47	PREDICTED: ubiquitin specific peptidase 47 (USP47), transcript variant X1
		XM_010719926.2	179	-23.55	2|24	2935|2959	22	0.7727	0.8182	GPR139	PREDICTED: G protein-coupled receptor 139 (GPR139), partial mRNA
		XM_010708426.3	178	-19.24	2|24	905|930	23	0.7826	0.8261	PHLPP1	PREDICTED: PH domain and leucine rich repeat protein phosphatase 1 (PHLPP1)
		XM_003203872.4	177	-17.65	2|24	2988|3011	22	0.8182	0.8182	PRPH2	PREDICTED: peripherin 2 (PRPH2)
		XM_010709089.2	176	-18.84	2|23	1527|1550	21	0.8095	0.8571	LOC100538984	PREDICTED: solute carrier family 7 member 13-like (LOC100538984)
		XM_010711259.2	176	-18.99	2|23	4517|4543	23	0.8261	0.8261	RAG1	PREDICTED: recombination activating 1 (RAG1)
		XM_010711618.3	175	-20.32	2|24	534|558	22	0.7727	0.9091	KATNBL1	PREDICTED: katanin regulatory subunit B1 like 1 (KATNBL1), transcript variant X4
		XM_010721463.3	175	-19.09	2|21	1673|1698	20	0.85	0.85	LOC100545599	PREDICTED: ATP-binding cassette sub-family A member 9 (LOC100545599)
