# Supplementary material for: Expression of miRNAs in turkey muscle satellite cells and differential response to thermal challenge
Source: Front Physiol. 2023 Nov 23;14:1293264. doi: 10.3389/fphys.2023.1293264 (PMC10701595; doi:10.3389/fphys.2023.1293264)
Supplement: Supplementary file 12 [file Table8.XLSX]

## Sheet: Sheet1
Supplementary Table 8 Genes with the largest alignment score for miRNAs showing differential expression (|Log2FC|>1.0) in differentiating NCT SCs under heat treatment (43˚C) compared to control (38˚C).
miRNA	Log2FC	Transcript	Alignment|score	Energy-Kcal/Mol	Query-Aln|(start|end)	Subject-Aln|(Start|End)	Al-Len	Subject-Identity	Query-Identity	Gene	Description
mga-miR-1559	-2.44327	XM_010712304.3	175	-23.51	2|20	416|437	18	0.8333	0.8889	KIF9	PREDICTED: kinesin family member 9 (KIF9), transcript variant X1
		XM_010722770.3	172	-22.5	2|21	2939|2960	19	0.7895	0.8421	AGRN	PREDICTED: agrin (AGRN)
		XM_010711897.3	171	-26.82	2|21	2558|2580	20	0.75	0.9	BCL11B	PREDICTED: BAF chromatin remodeling complex subunit BCL11B (BCL11B), transcript variant X1
		XM_003207043.4	170	-21.01	2|20	3638|3660	19	0.7895	0.8947	HACD1	PREDICTED: 3-hydroxyacyl-CoA dehydratase 1 (HACD1), transcript variant X2
		XM_010706635.2	169	-22.59	2|20	446|466	18	0.8333	0.8889	LOC100545360	PREDICTED: serine/threonine-protein kinase MRCK alpha-like (LOC100545360), transcript variant X1
		XM_010713027.2	169	-24.89	2|20	5490|5510	18	0.8333	0.8889	GPR141	PREDICTED: G protein-coupled receptor 141 (GPR141), transcript variant X1
		XM_010719982.3	167	-21.74	2|21	887|909	20	0.75	0.85	ARVCF	PREDICTED: ARVCF delta catenin family member (ARVCF), transcript variant X5
		XM_010721575.2	167	-24.63	2|21	1793|1815	20	0.7	0.9	LOC104913814	PREDICTED: immunoglobulin superfamily member 3-like (LOC104913814), transcript variant X1
		XM_010723791.2	167	-20.6	2|21	1058|1080	20	0.75	0.85	CHEK1	PREDICTED: checkpoint kinase 1 (CHEK1)
		XM_003202938.4	166	-19.78	2|20	1784|1807	20	0.7	0.9	ERG	PREDICTED: ETS transcription factor ERG (ERG), transcript variant X2
mga-miR-N29	-5.01687	XM_010706575.3	168	-16.5	2|17	2176|2193	15	0.8667	0.9333	KAT14	PREDICTED: lysine acetyltransferase 14 (KAT14), transcript variant X1
		XM_010707191.3	167	-26.34	2|17	2547|2566	17	0.8824	0.8824	ESR1	PREDICTED: estrogen receptor 1 (ESR1)
		XM_010709121.3	167	-22.27	2|17	3809|3827	16	0.875	0.9375	NECAB1	PREDICTED: N-terminal EF-hand calcium binding protein 1 (NECAB1)
		XM_010718918.3	167	-20.02	2|16	4516|4533	14	0.9286	0.9286	HTR4	PREDICTED: 5-hydroxytryptamine receptor 4 (HTR4), transcript variant X2
		XM_010717140.3	166	-22.2	2|17	252|268	15	0.9333	0.9333	SNX22	PREDICTED: sorting nexin 22 (SNX22), transcript variant X1
		XM_010721907.2	164	-17.79	2|17	1606|1623	15	0.8	0.9333	UBE2G1	PREDICTED: ubiquitin conjugating enzyme E2 G1 (UBE2G1)
		XM_010724196.2	164	-26.71	2|17	114|131	15	0.9333	1	SLC26A9	PREDICTED: solute carrier family 26 member 9 (SLC26A9), transcript variant X1
		XM_003208327.4	163	-15.96	2|16	1069|1086	14	0.8571	0.9286	LOC100547331	PREDICTED: transmembrane 9 superfamily member 2-like (LOC100547331)
		XM_010707352.3	163	-17.48	2|16	2364|2381	14	0.8571	0.9286	SOGA3	PREDICTED: SOGA family member 3 (SOGA3), transcript variant X1
		XM_003212639.4	162	-20.5	2|15	1983|2000	13	0.8462	1	RCAN3	PREDICTED: RCAN family member 3 (RCAN3), transcript variant X1
mga-miR-N105	6.22243	XM_003206013.4	172	-30.02	2|17	888|905	15	0.9333	0.9333	FGFRL1	PREDICTED: fibroblast growth factor receptor like 1 (FGFRL1)
		XM_010707246.3	172	-33.12	2|17	58|75	15	0.8667	1	LOC104909732	PREDICTED: mitogen-activated protein kinase kinase kinase 5-like (LOC104909732)
		XM_010716288.2	170	-29.47	2|15	1174|1191	13	1	1	DAB1	PREDICTED: DAB adaptor protein 1 (DAB1)
		XM_010714268.3	168	-23.84	2|17	6102|6119	15	0.8667	0.9333	MYPN	PREDICTED: myopalladin (MYPN), transcript variant X1
		XM_010719560.3	168	-25.8	2|17	658|675	15	0.8667	0.9333	LOC104913409	PREDICTED: chemokine-like receptor 1 (LOC104913409), transcript variant X1
		XM_010723861.3	168	-23.57	2|17	2258|2275	15	0.8667	0.9333	MEF2D	PREDICTED: myocyte enhancer factor 2D (MEF2D), transcript variant X1
		XM_010713190.3	167	-29.4	2|17	325|343	16	0.875	0.9375	LOC100545583	PREDICTED: aryl hydrocarbon receptor-like (LOC100545583), transcript variant X4
		XM_010714740.1	167	-30.08	2|17	2289|2307	16	0.875	0.9375	RRP12	PREDICTED: ribosomal RNA processing 12 homolog (RRP12)
		XM_010716405.3	167	-24.1	2|16	3781|3798	14	0.9286	0.9286	LOC100541107	PREDICTED: transcription factor Dp-2 (LOC100541107)
		XM_010719204.3	167	-28.99	2|16	777|794	14	0.9286	0.9286	EGR1	PREDICTED: early growth response 1 (EGR1)
mga-miR-N140	2.61582	XM_010710774.3	172	-40.52	2|17	998|1015	15	0.9333	0.9333	TMEM132A	PREDICTED: transmembrane protein 132A (TMEM132A)
		XM_010716520.1	172	-32.29	2|17	1506|1523	15	0.9333	0.9333	LOC100543177	PREDICTED: kinesin-like protein KIF1A (LOC100543177)
		XM_010709712.3	171	-37.7	2|16	328|345	14	0.9286	1	SEC31A	PREDICTED: SEC31 homolog A, COPII coat complex component (SEC31A)
		XM_010716645.2	171	-39.19	2|17	58|76	16	0.9375	0.9375	PAQR9	PREDICTED: progestin and adipoQ receptor family member 9 (PAQR9)
		XM_003208440.3	168	-33.71	2|17	145|162	15	0.8667	0.9333	TMEM164	PREDICTED: transmembrane protein 164 (TMEM164)
		XM_010717646.1	168	-33.06	2|17	1137|1154	15	0.8667	0.9333	CTSH	PREDICTED: cathepsin H (CTSH)
		XM_010722677.3	168	-34.24	2|17	379|396	15	0.8667	0.9333	REM1	PREDICTED: RRAD and GEM like GTPase 1 (REM1)
		XM_003211591.4	167	-31.41	2|16	40|57	14	0.9286	0.9286	MRPL27	PREDICTED: mitochondrial ribosomal protein L27 (MRPL27), transcript variant X1
		XM_010711927.3	167	-34	2|17	5|24	17	0.8824	0.8824	HSP90AA1	PREDICTED: heat shock protein 90 alpha family class A member 1 (HSP90AA1)
		XM_010718708.2	167	-38.22	2|17	8|26	16	0.875	0.9375	TMF1	PREDICTED: TATA element modulatory factor 1 (TMF1)
mga-miR-N157	-2.18647	XM_010714273.3	171	-40.69	2|17	11|29	16	0.9375	0.9375	HNRNPH3	PREDICTED: heterogeneous nuclear ribonucleoprotein H3 (HNRNPH3), transcript variant X1
		XM_010706282.2	167	-39.46	2|17	369|388	17	0.8824	0.8824	HPX	PREDICTED: hemopexin (HPX)
		XM_010717629.3	167	-38.92	2|16	364|381	14	0.8571	1	TLE3	PREDICTED: TLE family member 3, transcriptional corepressor (TLE3)
		XM_010721482.3	167	-32.89	2|16	234|251	14	0.9286	0.9286	SDK2	PREDICTED: sidekick cell adhesion molecule 2 (SDK2), transcript variant X1
		XM_010722569.3	167	-34.68	2|16	4598|4615	14	0.9286	0.9286	CDH22	PREDICTED: cadherin 22 (CDH22)
		XM_010723662.3	167	-34.22	2|16	419|436	14	0.8571	1	LOC100548877	PREDICTED: TLC domain-containing protein 5 (LOC100548877), transcript variant X1
		XM_010707100.2	166	-32.47	2|15	27|44	13	0.9231	1	EXOC8	PREDICTED: exocyst complex component 8 (EXOC8)
		XM_010721419.3	166	-39.38	2|17	1678|1694	15	0.9333	0.9333	SPHK1	PREDICTED: sphingosine kinase 1 (SPHK1)
		XM_003208265.4	165	-34.45	2|14	3198|3215	12	1	1	EDA2R	PREDICTED: ectodysplasin A2 receptor (EDA2R)
		XM_010713620.2	165	-34.05	2|14	3704|3721	12	1	1	STK36	PREDICTED: serine/threonine kinase 36 (STK36)
mga-miR-N183	2.12415	XM_010723730.3	180	-37.53	2|17	2872|2890	15	1	1	PCSK7	PREDICTED: proprotein convertase subtilisin/kexin type 7 (PCSK7)
		XM_010713160.3	177	-36.14	2|18	40|58	16	0.875	1	COL18A1	PREDICTED: collagen type XVIII alpha 1 chain (COL18A1), transcript variant X2
		XM_010722992.3	177	-35.85	2|18	2715|2733	16	0.9375	0.9375	ZBTB17	PREDICTED: zinc finger and BTB domain containing 17 (ZBTB17), transcript variant X1
		XM_010722473.3	173	-38	2|18	976|994	16	0.8125	1	JPH2	PREDICTED: junctophilin 2 (JPH2)
		XM_010722696.3	173	-34.26	2|18	5188|5206	16	0.875	0.9375	CAMTA1	PREDICTED: calmodulin binding transcription activator 1 (CAMTA1), transcript variant X6
		XM_010706412.3	172	-31.4	2|17	1066|1084	15	0.8667	1	LOC104909493	PREDICTED: neuronal PAS domain-containing protein 4-like (LOC104909493)
		XM_010709660.3	172	-31.81	2|17	185|203	15	0.8667	1	NAAA	PREDICTED: N-acylethanolamine acid amidase (NAAA), transcript variant X1
		XM_010710572.3	172	-37.6	2|18	2553|2573	18	0.8889	0.8889	ARSA	PREDICTED: arylsulfatase A (ARSA), transcript variant X2
		XM_010719133.3	172	-37.6	2|18	3093|3112	17	0.8824	0.9412	LOC100543264	PREDICTED: E3 ubiquitin-protein ligase RNF130-like (LOC100543264), transcript variant X2
		XM_010721230.3	171	-32.29	2|16	3|21	14	0.9286	1	PIK3R5	PREDICTED: phosphoinositide-3-kinase regulatory subunit 5 (PIK3R5), transcript variant X1
