# Supplementary material for: Expression of miRNAs in turkey muscle satellite cells and differential response to thermal challenge
Source: Front Physiol. 2023 Nov 23;14:1293264. doi: 10.3389/fphys.2023.1293264 (PMC10701595; doi:10.3389/fphys.2023.1293264)
Supplement: Supplementary file 13 [file DataSheet1.XLSX]

## Sheet: Detected mature miRBase miRNAs
Mature miRBase miRNAs detected by miRDeep2
tag id	mature miRBase miRNA	Proposed mga-miRNA	miRDeep2 score	estimated probability that the miRNA is a true positive	rfam alert	Chrm (5.1)	Start	Associated gene	Associated gene description	Predicted mature seq in accordance with mirBase mature seq.	total read count	mature read count	loop read count	star read count	significant randfold p-value	Common in Proliferation	Common in Differentiation	NCBI blastn	consensus mature sequence	consensus star sequence	consensus precursor sequence	precursor coordinate
OW982291.1_4101	gga-miR-205b	mga-miR-205b	2	0.64 ± 0.05		Mga1	1358483	LOC100545769	collagen alpha-1(VII) chain-like	TRUE	62	62	0	0	yes	no		blast	cccuucauuccaccggaaucug	gauuucagugaaaugaagccca	cccuucauuccaccggaaucugucaaugcagaaaccagauuucagugaaaugaagccca	OW982291.1:1617325..1617384:-
OW982291.1_73	gga-miR-29b-1-5p	mga-miR-29b	5700	0.47 ± 0.09		Mga1	3159077	PRKCQ*	protein kinase C theta	STAR	11234	8593	0	2641	yes			blast	cuagcaccauuugaaaucagug	cugguuucauauggugguuuag	cugguuucauauggugguuuagauuuaacuauuuauugucuagcaccauuugaaaucagug	OW982291.1:3735984..3736045:+
OW982291.1_77	gga-miR-29a-5p	mga-miR-29a	8600	0.47 ± 0.09		Mga1	3160088	PRKCQ*	protein kinase C theta	STAR	17060	16463	0	597	yes			blast	uagcaccauuugaaaucgguu	acugauuucuuuugguguucag	acugauuucuuuugguguucagagucaauaauauuuucuagcaccauuugaaaucgguu	OW982291.1:3736995..3737054:+
OW982291.1_494	gga-let-7i	mga-let-7i	18000	0.47 ± 0.09		Mga1	32547901			TRUE	35867	35439	2	426	yes			blast	ugagguaguaguuugugcuguu	cugcgcaagcuacugccuugcu	ugagguaguaguuugugcuguuggucggguugugacauugcccgcuguggagauaacugcgcaagcuacugccuugcu	OW982291.1:32776509..32776587:+
OW982291.1_814	gga-miR-135a-5p	mga-miR-135a	2	0.64 ± 0.05		Mga1	44631121			TRUE	388	388	0	0	yes		no	blast	uauggcuuuuuauuccuaugug	uguagggauggaagccaugaa	uauggcuuuuuauuccuaugugauaguaauaaagucucauguagggauggaagccaugaa	OW982291.1:45761559..45761619:+
OW982291.1_4863	gga-miR-33-5p	mga-miR-33	600	0.47 ± 0.09		Mga1	47776673	SREBF2	sterol regulatory element binding transcription factor 2	TRUE	1192	860	49	283	yes			blast	gugcauuguaguugcauugc	caauguuccugcagugcagu	gugcauuguaguugcauugcaugugcuggcaguaacugugcaauguuccugcagugcagu	OW982291.1:48900797..48900857:-
OW982291.1_1658	gga-let-7j-5p	mga-let-7j	280000	0.47 ± 0.09		Mga1	68052127	LOC104912401	uncharacterized LOC104912401, ncRNA	TRUE	551938	544709	4	7225	yes			blast	ugagguaguagguuguauaguu	cuauacaaucuacugucuuucc	ugagguaguagguuguauaguuuuaggguuaugcccugccugucagauaacuauacaaucuacugucuuucc	OW982291.1:70713870..70713942:+
OW982291.1_2296	gga-miR-99a-5p	mga-miR-99a	1000	0.47 ± 0.09		Mga1	96778655	LOC104913987	uncharacterized LOC104913987, ncRNA	TRUE	2124	1802	0	322	yes			blast	aacccguagauccgaucuugu	caagcucgcuucuaugggucug	aacccguagauccgaucuuguguugaaacgcacugcacaagcucgcuucuaugggucug	OW982291.1:99414179..99414238:+
OW982291.1_2298	gga-let-7c-5p	mga-let-7c	19000	0.47 ± 0.09		Mga1	96779396	LOC104913987	uncharacterized LOC104913987, ncRNA	TRUE	37270	37025	1	244	yes			blast	ugagguaguagguuguaugguu	cuguacaaccuucuagcuuucc	ugagguaguagguuguaugguuuagaguuacacccugggaguuaacuguacaaccuucuagcuuucc	OW982291.1:99414920..99414987:+
OW982291.1_2300	gga-miR-125b-5p	mga-miR-125b	100000	0.47 ± 0.09		Mga1	96811732			TRUE	203593	203437	5	151	yes			blast	ucccugagacccuaacuugug	acaagucaggcucuugggacc	ucccugagacccuaacuugugagguuuuguagcaacaaucacaagucaggcucuugggacc	OW982291.1:99447162..99447223:+
OW982291.1_2498	gga-miR-222a	mga-miR-222a	870	0.47 ± 0.09		Mga1	107699261			STAR	1718	1507	0	211	yes			blast	cgcucaguagucaguguagauuc	agcuacaucuggcuacugggucuc	cgcucaguagucaguguagauucugucuuuacaaucagcagcuacaucuggcuacugggucuc	OW982291.1:110767103..110767166:+
OW982291.1_2499	gga-miR-221-5p	mga-miR-221	9400	0.47 ± 0.09		Mga1	107699778			STAR	18437	18271	0	166	yes			blast	agcuacauugucugcuggguuuc	auacaauguagauuucugu	auacaauguagauuucuguguuuguuaagcaacagcuacauugucugcuggguuuc	OW982291.1:110767620..110767676:+
OW982291.1_3058	gga-miR-1552-5p	mga-miR-1552	220	0.47 ± 0.09		Mga1	129979927	MAP4K4	mitogen-activated protein kinase kinase kinase kinase 4	TRUE	441	431	0	10	yes			blast	uuagugcgcgguaagcuagggu	cgcuagcugcucugcacug	uuagugcgcgguaagcuagggugugagcugacagcacgcuagcugcucugcacug	OW982291.1:133691725..133691780:+
OW982291.1_6720	gga-miR-19b-5p	mga-miR-19b	21000	0.47 ± 0.09		Mga1	144109357	LOC104917441	uncharacterized LOC104917441, ncRNA	STAR	41555	41554	0	1	yes			blast	ugugcaaauccaugcaaaacug	aguuuugcagguuugcauc	aguuuugcagguuugcauccagcuguaugauacucugcugugcaaauccaugcaaaacug	OW982291.1:148027729..148027789:-
OW982291.1_6721	gga-miR-20a-5p	mga-miR-20a	780	0.47 ± 0.09		Mga1	144109488	LOC104917441	uncharacterized LOC104917441, ncRNA	TRUE	1546	1487	0	59	yes			blast	uaaagugcuuauagugcagguag	acugcauuauaagcacuuaaagu	uaaagugcuuauagugcagguaguguucacuaaucuacugcauuauaagcacuuaaagu	OW982291.1:148027861..148027920:-
OW982291.1_6724	gga-miR-19a-5p	mga-miR-19a	4300	0.47 ± 0.09		Mga1	144109660	LOC104917441	uncharacterized LOC104917441, ncRNA	STAR	8441	8328	0	113	yes			blast	ugugcaaaucuaugcaaaacug	aguuuugcauaguugcacuac	aguuuugcauaguugcacuacaggaagaauguaguugugcaaaucuaugcaaaacug	OW982291.1:148028035..148028092:-
OW982291.1_6727	gga-miR-17-5p	mga-miR-17	15000	0.47 ± 0.09		Mga1	144109953	LOC104917441	uncharacterized LOC104917441, ncRNA	TRUE	30071	28718	0	1353	yes			blast	caaagugcuuacagugcagguag	acugcagugaaggcacuugu	caaagugcuuacagugcagguagugauauauagaaccuacugcagugaaggcacuugu	OW982291.1:148028327..148028385:-
OW982291.1_6991	gga-miR-16-5p	mga-miR-16	10000	0.47 ± 0.09		Mga1	161574402	LOC104917495	uncharacterized LOC104917495, ncRNA	TRUE	20028	19996	0	32	yes			blast	uagcagcacguaaauauuggu	caguauuaacugugcugcug	uagcagcacguaaauauugguguuaaaacuguaaauaucuccaguauuaacugugcugcug	OW982291.1:169442965..169443026:-
OW982291.1_6993	gga-miR-15a	mga-miR-15a	1100	0.47 ± 0.09		Mga1	161574543	LOC104917495	uncharacterized LOC104917495, ncRNA	TRUE	2228	1713	0	515	yes			blast	uagcagcacauaaugguuugug	caggccauauugugcugccuc	uagcagcacauaaugguuuguggguuuugaaaaggugcaggccauauugugcugccuc	OW982291.1:169443109..169443167:-
OW982292.1_10416	gga-miR-456-5p	mga-miR-456	20000	0.47 ± 0.09		Mga2	31612948			STAR	39687	39672	0	15	yes			blast	caggcugguuagaugguuguca	gcaggcaucuucucagccuac	gcaggcaucuucucagccuacauguggauuccuaaaucugcaggcugguuagaugguuguca	OW982292.1:30823067..30823129:-
CALPDS010000185.1_47481	gga-miR-456-5p	mga-miR-456	20000	0.47 ± 0.09		Mga2	31612948			STAR	39687	39672	0	15	yes			blast	caggcugguuagaugguuguca	gcaggcaucuucucagccuac	gcaggcaucuucucagccuacauguggauuccuaaaucugcaggcugguuagaugguuguca	CALPDS010000185.1:111966..112028:+
OW982292.1_8979	gga-miR-1677-5p	mga-miR-1677	-6.7	0.05 ± 0.03		Mga2	72896218	EPHA7	EPH receptor A7	TRUE	404	402	0	2	no			blast	uccugcaccgcugaaguc	agcuguguugcuuagggu	agcuguguugcuuagggucugauccugcaccgcugaaguc	OW982292.1:73079536..73079576:+
OW982292.1_8980	gga-miR-1677-5p	mga-miR-1677	2.4	0.64 ± 0.05		Mga2	72896240	EPHA7	EPH receptor A7	TRUE	404	402	0	2	yes			blast	uccugcaccgcugaaguc	gacuucaguaggagcagg	uccugcaccgcugaagucaauggaaguuuugucauugacuucaguaggagcagg	OW982292.1:73079558..73079612:+
OW982292.1_9046	gga-miR-1451-5p	mga-miR-1451	14000	0.47 ± 0.09		Mga2	74935215	RNGTT	RNA guanylyltransferase and 5'-phosphatase	TRUE	28008	27696	0	312	yes			blast	ucgcacaggagcaaguuaccgc	cguaacucgcugcugugagagg	ucgcacaggagcaaguuaccgcguucagcucgccugccguaacucgcugcugugagagg	OW982292.1:75268635..75268694:+
OW982292.1_9221	gga-miR-30a-5p	mga-miR-30a	4300	0.47 ± 0.09		Mga2	81135692	LOC116216354	uncharacterized LOC116216354, ncRNA	STAR	8587	8478	13	96	yes			blast	cuuucagucggauguuugcagc	uguaaacauccucgacuggaagcu	uguaaacauccucgacuggaagcugugaagcagcagauggggcuuucagucggauguuugcagc	OW982292.1:81627149..81627213:+
OW982292.1_9226	gga-miR-30c-5p	mga-miR-30c	6200	0.47 ± 0.09		Mga2	81162538	LOC116216354	uncharacterized LOC116216354, ncRNA	TRUE	12192	10351	0	1841	yes			blast	uguaaacauccuacacucucagc	cugggagaaggcuguuuacucu	uguaaacauccuacacucucagcuguggaaacuaagaaagcugggagaaggcuguuuacucu	OW982292.1:81653905..81653967:+
OW982292.1_9450	gga-miR-1329-5p	mga-miR-1329	73	0.47 ± 0.09		Mga2	92863518	ATP6V1C2	ATPase H+ transporting V1 subunit C2	TRUE	142	106	0	36	yes			blast	uacagugaucacguuacgaugg	ccucguagcuugaucacgauau	uacagugaucacguuacgauggauuucucaaguaacaaccucguagcuugaucacgauau	OW982292.1:96150896..96150956:+
OW982292.1_11552	gga-miR-206	mga-miR-206	80000	0.47 ± 0.09		Mga2	108588432			TRUE	158132	157327	5	800	yes			blast	uggaauguaaggaagugugugg	acaugcuucuuuauaucccc	acaugcuucuuuauauccccauauggauuaggcugcuauggaauguaaggaagugugugg	OW982292.1:106912735..106912795:-
OW982293.1_12063	gga-miR-187-5p	mga-miR-187	2.4	0.64 ± 0.05		Mga3	29728344			STAR	212	212	0	0	yes			blast	ucgugucuuguguugcagcc	cuacaacacaggacauggga	cuacaacacaggacaugggagcuuuucugaacccucgugucuuguguugcagcc	OW982293.1:29585827..29585881:+
OW982293.1_12064	gga-miR-187-3p	mga-miR-187	-6.2	0.05 ± 0.03		Mga3	29728378			TRUE	212	212	0	0	no			blast	ucgugucuuguguugcagcc	uuucaaccgagucugaga	ucgugucuuguguugcagccagaggggcacauccuuucaaccgagucugaga	OW982293.1:29585861..29585913:+
OW982293.1_13413	gga-miR-32-3p	mga-miR-32	-2.4	0.16 ± 0.03		Mga3	30336821	TMEM245	transmembrane protein 245	TRUE	314	314	0	0	no			blast	caauuuagugugugcgauacu	ugcaugcacacgggua	caauuuagugugugcgauacuuucacaugagugcaugcacacgggua	OW982293.1:30192005..30192052:-
OW982293.1_13414	gga-miR-32-5p	mga-miR-32	220	0.47 ± 0.09		Mga3	30336862	TMEM245	transmembrane protein 245	STAR	448	314	0	134	yes			blast	caauuuagugugugcgauacu	uauugcacauuacuaaguugc	uauugcacauuacuaaguugcauguugucacggccucagugcaauuuagugugugcgauacu	OW982293.1:30192031..30192093:-
OW982293.1_13826	gga-miR-1a-2-5p	mga-miR-1a	29000	0.47 ± 0.09		Mga3	47695025	MIB1	MIB E3 ubiquitin protein ligase 1	STAR	57506	57472	0	34	yes			blast	uggaauguaaagaaguauguau	acauacuucuuuauguaccc	acauacuucuuuauguacccauaugaacauacaaugcuauggaauguaaagaaguauguau	OW982293.1:48190147..48190208:-
OW982315.1_40545	gga-miR-30e-5p	mga-miR-30e	6900	0.47 ± 0.09		Mga3	69182970	LOC100551084	nuclear transcription factor Y subunit gamma	STAR	13592	13410	66	116	yes			blast	cuuucagucggauguuuacagc	uguaaacauccuugacuggaagcu	uguaaacauccuugacuggaagcugugaggugucagcgggagcuuucagucggauguuuacagc	OW982315.1:5022622..5022686:+
OW982315.1_40548	gga-miR-30c-5p	mga-miR-30c	7000	0.47 ± 0.09		Mga3	69184739	LOC100551084	nuclear transcription factor Y subunit gamma	TRUE	13869	10364	0	3505	yes			blast	uguaaacauccuacacucucagc	cugggagaggauuguuuacgcc	uguaaacauccuacacucucagcugugaacucgagguggcugggagaggauuguuuacgcc	OW982315.1:5024390..5024451:+
OW982293.1_14549	gga-miR-30b-5p	mga-miR-30b	510	0.47 ± 0.09		Mga3	91247934	LOC116216493	uncharacterized LOC116216493, ncRNA	TRUE	1007	681	1	325	yes			blast	uguaaacauccuacacucagc	cugggggguggauguuuacuuc	uguaaacauccuacacucagcuauaacaagugguagggcugggggguggauguuuacuuc	OW982293.1:87554834..87554894:-
OW982293.1_14552	gga-miR-30d	mga-miR-30d	170	0.47 ± 0.09		Mga3	91251405	LOC116216493	uncharacterized LOC116216493, ncRNA	STAR	338	122	0	216	yes			blast	cuuucagucagauguuugcugc	uguaaacauccccgacuggaagcu	uguaaacauccccgacuggaagcuguagcagcucgagcuuucagucagauguuugcugc	OW982293.1:87558307..87558366:-
OW982318.1_42638	gga-miR-204	mga-miR-204	2.4	0.64 ± 0.05		Mga30	1372842			NA	54	14	40	0	yes	no	no	blast	ccccucgcucccgugagc	ccacgggcugccacggcc	ccccucgcucccgugagcuucccuuugucauccuaugccugagcgaugccuggaggcugggacggugaagggaggcccacgggcugccacggcc	OW982318.1:2690844..2690938:+
OW982318.1_43175	gga-miR-7	mga-miR-7	1300	0.47 ± 0.09		Mga30	4535697			TRUE	2667	2659	0	8	no			blast	uggaagacuagugauuuuguugu	caacaaaucauagccugcc	uggaagacuagugauuuuguuguucugauuuauaaaggugacaacaaaucauagccugcc	OW982318.1:5369062..5369122:-
OW982295.1_15520	gga-miR-383-5p	mga-miR-383	53	0.47 ± 0.09		Mga4	43605854			TRUE	101	100	0	1	yes	no		blast	agaucagaaggugauuguggc	cacagcacugccuggucag	agaucagaaggugauuguggcuuugaguaaauauugagcagccacagcacugccuggucag	OW982295.1:44540256..44540317:+
OW982295.1_16939	gga-miR-218-5p	mga-miR-218	28	0.47 ± 0.09		Mga4	54721570	SLIT2	slit guidance ligand 2	TRUE	54	51	0	3	yes		no	blast	uugugcuugaucuaaccaugu	caugguucugucaagcaccau	uugugcuugaucuaaccaugugguugugagguaugaguaaaacaugguucugucaagcaccau	OW982295.1:55524382..55524445:-
OW982295.1_17129	gga-miR-146c-5p	mga-miR-146c	25000	0.47 ± 0.09		Mga4	65640775	LOC100539912	DDRGK domain-containing protein 1	TRUE	49308	49135	30	143	yes			blast	ugagaacugaauuccauggacug	uccaugguauucaguucucu	ugagaacugaauuccauggacugguuucaauuccaugcguucaguccaugguauucaguucucu	OW982295.1:69019786..69019850:-
OW982295.1_17122	gga-miR-103-2-5p	mga-miR-103	1.9	0.28 ± 0.06		Mga4	65835142	LOC100539295	pantothenate kinase 2, mitochondrial	STAR	9641	9641	0	0	yes			blast	agcagcauuguacagggcuaug	cagcuucuuuacagugcugccuug	cagcuucuuuacagugcugccuuguugcguucaugucaagcagcauuguacagggcuaug	OW982295.1:68801007..68801067:-
OW982296.1_17568	gga-miR-210a-3p	mga-miR-210a	-2.8	0.16 ± 0.03		Mga5	15032365	LOC109367701	uncharacterized LOC109367701, ncRNA	TRUE	19523	19522	1	0	no			blast	cugugcgugugacagcggcu	ucgcugugcggccgcaucacguc	cugugcgugugacagcggcuaaccugcuccucggacaucgcugugcggccgcaucacguc	OW982296.1:16966851..16966911:+
OW982296.1_20356	gga-miR-1676-5p	mga-miR-1676	-3.7	0.11 ± 0.03		Mga5	55616822	SAMD4A	sterile alpha motif domain containing 4A	TRUE	308	308	0	0	no			blast	ugacucauccccuuugcuccuc	ggaguugaaggaaugaacucucu	ggaguugaaggaaugaacucucugggccugacucauccccuuugcuccuc	OW982296.1:57990461..57990511:-
OW982297.1_20532	gga-miR-460a-5p	mga-miR-460a	1.6	0.28 ± 0.06		Mga6	3215864	PTH1R	parathyroid hormone 1 receptor	TRUE	27	27	0	0	yes		no	blast	ccugcauuguacacacugugug	cacagcgcauacaauguggauu	ccugcauuguacacacuguguguguugacuggaaaugcacagcgcauacaauguggauu	OW982297.1:3720799..3720858:+
OW982297.1_20558	gga-miR-26a-5p	mga-miR-26a	690	0.47 ± 0.09		Mga6	4094588	CTDSPL	CTD small phosphatase like	TRUE	1365	1276	0	89	yes			blast	uucaaguaauccaggauaggcu	ccuauucuugguuacuugcacu	uucaaguaauccaggauaggcuguauccauuccugcuggccuauucuugguuacuugcacu	OW982297.1:4601077..4601138:+
OW982297.1_21705	gga-miR-153-3p	mga-miR-153	-4.7	0.08 ± 0.03		Mga6	8365430	PTPRN2	protein tyrosine phosphatase receptor type N2	TRUE	35	35	0	0	no	no	no	blast	uugcauagucacaaaagugauc	aaacugugacugcugcaggg	uugcauagucacaaaagugaucauuggaaacugugacugcugcaggg	OW982297.1:8850878..8850925:-
OW982297.1_21706	gga-miR-153-5p	mga-miR-153	2.4	0.64 ± 0.05		Mga6	8365468	PTPRN2	protein tyrosine phosphatase receptor type N2	STAR	35	35	0	0	yes	no	no	blast	uugcauagucacaaaagugauc	ucauuuuugugauguugcagcu	ucauuuuugugauguugcagcuaguaauaugagcccaguugcauagucacaaaagugauc	OW982297.1:8850903..8850963:-
OW982297.1_22209	gga-miR-196-5p	mga-miR-196	3700	0.47 ± 0.09		Mga6	35267543			TRUE	7419	7405	0	14	yes			blast	uagguaguuucauguuguuggg	cuacagcacgaaacugccu	uagguaguuucauguuguuggggcuccaccuuucucucuacagcacgaaacugccu	OW982297.1:32363243..32363299:-
OW982297.1_22337	gga-miR-138-5p	mga-miR-138	2.5	0.64 ± 0.05		Mga6	39445285	LOC116216760	uncharacterized LOC116216760, ncRNA	TRUE	713	713	0	0	yes			blast	agcugguguugugaaucaggccg	gcuacuucacaacaccagggug	agcugguguugugaaucaggccgucaccagucggagaacggcuacuucacaacaccagggug	OW982297.1:40287284..40287346:-
OW982297.1_21451	gga-miR-128-2-5p	mga-miR-128	4700	0.47 ± 0.09		Mga6	44167836	ARPP21	cAMP regulated phosphoprotein 21	STAR	9354	9152	0	202	yes			blast	ucacagugaaccggucucuuu	gggggccguuacacuguaagag	gggggccguuacacuguaagagagugaguagcaggucucacagugaaccggucucuuu	OW982297.1:45021066..45021124:+
OW982298.1_23877	gga-miR-1559-5p	mga-miR-1559	1000	0.47 ± 0.09		Mga7	5989657	ITGAV	integrin subunit alpha V	TRUE	2103	1588	11	504	yes			blast	uucgaugcuuguaugcuacucc	aguuacauguaugcaucgagc	uucgaugcuuguaugcuacucccaagaaugcuaacaggaguuacauguaugcaucgagc	OW982298.1:3754485..3754544:-
OW982298.1_24281	gga-miR-10b-5p	mga-miR-10b	140	0.47 ± 0.09		Mga7	15768428			TRUE	285	270	0	15	yes			blast	uacccuguagaaccgaauuugu	cagauucgauucuagggg	uacccuguagaaccgaauuugugugauauucauauagucacagauucgauucuagggg	OW982298.1:16550821..16550879:-
OW982298.1_24282	gga-miR-10b-5p	mga-miR-10b	-4.2	0.08 ± 0.03		Mga7	15768494			TRUE	270	270	0	0	no			blast	uacccuguagaaccgaauuugu	gaguaaggauugcagggagcu	gaguaaggauugcagggagcugcuguaggguaggugaaaacagaacguuauuacguugucuauauauacccuguagaaccgaauuugu	OW982298.1:16550857..16550945:-
OW982298.1_24494	gga-miR-26a-5p	mga-miR-26a	2200	0.47 ± 0.09		Mga7	17661373	CTDSP1	CTD small phosphatase 1	STAR	4328	3041	11	1276	yes			blast	ccuguucuagguuacuuggcuc	uucaaguaauccaggauaggcu	uucaaguaauccaggauaggcuguggucuggcagucagccuguucuagguuacuuggcuc	OW982298.1:22916843..22916903:-
OW982298.1_23475	gga-miR-3530-5p	mga-miR-3530	850	0.47 ± 0.09		Mga7	27192003			TRUE	1672	608	0	1064	yes			blast	cgcucugcucgcaccauugug	caauggugugagcugggacggg	cgcucugcucgcaccauuguggcggccgaacaaagcacaauggugugagcugggacggg	OW982298.1:25699827..25699886:+
OW982298.1_23583	gga-miR-128-1-5p	mga-miR-128	4700	0.47 ± 0.09		Mga7	34144902	R3HDM1	R3H domain containing 1	STAR	9406	8906	0	500	yes			blast	ucacagugaaccggucucuuu	cggggccguaacacugucugag	cggggccguaacacugucugagagguuuauauuucucacagugaaccggucucuuu	OW982298.1:31217138..31217194:+
OW982299.1_26062	gga-miR-107-5p	mga-miR-107	1000	0.47 ± 0.09		Mga8	18806969	PANK1	pantothenate kinase 1	STAR	2136	2114	0	22	yes			blast	agcagcauuguacagggcuauc	agcuucuuuacaguguugccuug	agcuucuuuacaguguugccuuguggcauggaguucaagcagcauuguacagggcuauc	OW982299.1:19009105..19009164:-
OW982299.1_25336	gga-miR-146b-5p	mga-miR-146b	23000	0.47 ± 0.09		Mga8	22494140	LOC116216896	uncharacterized LOC116216896, ncRNA	TRUE	45394	45386	0	8	yes			blast	ugagaacugaauuccauaggc	cuauggauucaguucugc	ugagaacugaauuccauaggcguuaaagcauccgaaaaugcccuauggauucaguucugc	OW982299.1:22750084..22750144:+
OW982305.1_26500	gga-miR-460b-5p	mga-miR-460b	210	0.47 ± 0.09		Mga9	378836			TRUE	415	350	0	65	yes			blast	uccucauuguacaugcugugug	acagcgcaugcaauguggac	uccucauuguacaugcuguguguauuugccacguacacagcgcaugcaauguggac	OW982305.1:2673218..2673274:+
OW982305.1_26994	gga-miR-363-5p	mga-miR-363	10000	0.47 ± 0.09		Mga9	3990609			STAR	21382	20876	10	496	yes			blast	aauugcacgguauccaucugu	cggguggaucacgaugcaauuuu	cggguggaucacgaugcaauuuugauuaguuuaguaggagaaaaauugcacgguauccaucugu	OW982305.1:3957212..3957276:-
OW982305.1_26995	gga-miR-92-3p	mga-miR-92	2.2	0.64 ± 0.05		Mga9	3990746			STAR	2980	1897	2	1081	yes			blast	ggguggggauuuguugcauuacu	gcacuugucccggccugu	ggguggggauuuguugcauuacuuguagcuguguguagaguauugcacuugucccggccugu	OW982305.1:3957348..3957410:-
OW982305.1_26998	gga-miR-19b-3p	mga-miR-19b	21000	0.47 ± 0.09		Mga9	3990903			TRUE	41555	41554	0	1	yes			blast	ugugcaaauccaugcaaaacug	aguuuugcagguuugcauc	aguuuugcagguuugcaucccagcuugcuaaaauugcugugcaaauccaugcaaaacug	OW982305.1:3957508..3957567:-
OW982305.1_26999	gga-miR-20b-5p	mga-miR-20b	24000	0.47 ± 0.09		Mga9	3991040			TRUE	47720	47506	0	214	yes			blast	caaagugcucauagugcagguag	acuguaaugugggcacuuac	caaagugcucauagugcagguagcuuggaauuggaccuacuguaaugugggcacuuac	OW982305.1:3957646..3957704:-
OW982305.1_27002	gga-miR-18b-5p	mga-miR-18b	-2.3	0.16 ± 0.03		Mga9	3991231			STAR	2236	1922	11	303	no			blast	uacugcccuaaaugcuccuuc	uaaggugcaucuagugcaguu	uaaggugcaucuagugcaguuagugacguagcguagaaucuacugcccuaaaugcuccuuc	OW982305.1:3957834..3957895:-
OW982305.1_27003	gga-miR-106-5p	mga-miR-106	2600	0.47 ± 0.09		Mga9	3991360			TRUE	5259	5097	0	162	yes			blast	aaagugcuuacagugcagguag	cugcaguauaagcacuucuggc	aaagugcuuacagugcagguagagcucagcaccuacugcaguauaagcacuucuggc	OW982305.1:3957967..3958024:-
OW982305.1_27007	gga-miR-15c-5p	mga-miR-15c	330	0.47 ± 0.09		Mga9	4069290			STAR	654	318	0	336	yes			blast	cagaccauucugggcugccuc	uagcagcacaucaugguuugu	uagcagcacaucaugguuuguagggacaaggagauacagaccauucugggcugccuc	OW982305.1:4035882..4035939:-
OW982300.1_28277	gga-miR-181b-5p	mga-miR-181b	2200	0.47 ± 0.09		Mga10	8248028	LOC104912309	uncharacterized LOC104912309, ncRNA	TRUE	4385	4279	0	106	yes			blast	aacauucauugcugucgguggguu	cucacugaacaaugaaugc	aacauucauugcugucgguggguuuaacuauguggacaagcucacugaacaaugaaugc	OW982300.1:8641429..8641488:-
OW982300.1_28279	gga-miR-181a-5p	mga-miR-181a	2400	0.47 ± 0.09		Mga10	8248212	LOC104912309	uncharacterized LOC104912309, ncRNA	TRUE	4877	4753	0	124	yes			blast	aacauucaacgcugucggugaguuu	accaucgaccguugauuguacc	aacauucaacgcugucggugaguuuggaauuuaagugaaaaccaucgaccguugauuguacc	OW982300.1:8641610..8641672:-
OW982300.1_27483	gga-miR-214b-5p	mga-miR-214b	1000	0.47 ± 0.09		Mga10	10978701			STAR	1972	1882	1	89	yes			blast	cacagcaaguguagacaggc	ccugucugugccugcuguac	ccugucugugccugcuguacaggugagaggauguucugcacagcaaguguagacaggc	OW982300.1:5875592..5875650:+
OW982300.1_28198	gga-miR-214	mga-miR-214	2.9	0.64 ± 0.05		Mga10	10978758			TRUE	21092	20990	0	102	yes			blast	acagcaggcacagacaggc	gccugucuacacuugcugugc	gccugucuacacuugcugugcagaacauccucucaccuguacagcaggcacagacaggc	OW982300.1:5875591..5875650:-
OW982300.1_28199	gga-miR-199-5p	mga-miR-199	18000	0.47 ± 0.09		Mga10	10984583			TRUE	35423	16985	0	18438	yes			blast	cccaguguucagacuaccuguuc	acaguagucugcacauugguu	cccaguguucagacuaccuguucaggacaaugcuguuguacaguagucugcacauugguu	OW982300.1:5881432..5881492:-
OW982300.1_28095	gga-miR-1655-5p	mga-miR-1655	2.7	0.64 ± 0.05		Mga10	13875901			TRUE	58	55	0	3	yes		no	blast	ucagcuggucuuggguaaaugc	uacccauggcaggcugauacag	ucagcuggucuuggguaaaugcuauuguuccugcaguauuuacccauggcaggcugauacag	OW982300.1:2969066..2969128:-
OW982300.1_28718	gga-miR-101-2-5p	mga-miR-101	2.4	0.64 ± 0.05		Mga10	19032234			STAR	3387	3357	0	30	yes			blast	guacaguacugugauaacug	caguuaucacagugcugaugc	caguuaucacagugcugaugcugucucuuguaaagguacaguacugugauaacug	OW982300.1:27817181..27817236:-
OW982301.1_29999	gga-miR-16-5p	mga-miR-16	11000	0.47 ± 0.09		Mga11	21890393	SMC4	structural maintenance of chromosomes 4	TRUE	21949	19996	4	1949	yes			blast	uagcagcacguaaauauuggu	ccaauauuauugugcugc	uagcagcacguaaauauugguguaguaaaauaaaccuuaaaccccaauauuauugugcugc	OW982301.1:21766947..21767008:-
OW982301.1_30000	gga-miR-16-5p	mga-miR-16	-14	0.05 ± 0.03		Mga11	21890450	SMC4	structural maintenance of chromosomes 4	TRUE	20092	19996	96	0	no			blast	uagcagcacguaaauauuggu	uaaugaaucugugcuccugac	uaaugaaucugugcuccugacauguggaugaauagaagaguuguacuuguuccgcccuagcagcacguaaauauuggu	OW982301.1:21766987..21767065:-
OW982301.1_30001	gga-miR-15b-5p	mga-miR-15b	2800	0.47 ± 0.09		Mga11	21890560	SMC4	structural maintenance of chromosomes 4	TRUE	5602	2876	2	2724	yes			blast	uagcagcacaucaugguuugc	cgaaucauuauuugcugcuuu	uagcagcacaucaugguuugcaugcuguagugaagaugcgaaucauuauuugcugcuuu	OW982301.1:21767116..21767175:-
OW982302.1_30230	gga-miR-211	mga-miR-211	2.1	0.64 ± 0.05		Mga12	5704844			TRUE	40	38	0	2	yes	no	no	blast	uucccuuugucauccuaugccu	cagggacagcaaagggaugc	uucccuuugucauccuaugccuggagaucacagugaggcagggacagcaaagggaugc	OW982302.1:5066174..5066232:+
OW982302.1_30791	gga-miR-190a-5p	mga-miR-190a	730	0.47 ± 0.09		Mga12	7103094	LOC104912787	talin-2-like	TRUE	1448	1312	0	136	yes			blast	ugauauguuugauauauuagg	cuauauaucaaacauauuccu	ugauauguuugauauauuagguuguuauuuaauccaacuauauaucaaacauauuccu	OW982302.1:3642037..3642095:-
OW982302.1_30394	gga-miR-3529 (miR-7)	mga-miR-3529	1400	0.47 ± 0.09		Mga12	12373826	LOC109369641	uncharacterized LOC109369641, ncRNA	TRUE	2845	2574	0	271	yes			blast	aggcagacugugacuuguugu	aacaaaaucacuagucuucc	aggcagacugugacuuguuguggugggaugagccauacaacaacaaaaucacuagucuucc	OW982302.1:12576755..12576816:+
OW982302.1_31021	gga-miR-7	mga-miR-7	1300	0.47 ± 0.09		Mga12	12373887	LOC109369641	uncharacterized LOC109369641, ncRNA	TRUE	2717	2696	0	21	yes			blast	uggaagacuagugauuuuguugu	caacaagucacagucugccu	uggaagacuagugauuuuguuguuguauggcucaucccaccacaacaagucacagucugccu	OW982302.1:12576755..12576817:-
OW982302.1_30549	gga-miR-184-5p	mga-miR-184	9800	0.47 ± 0.09		Mga12	19233843	LOC104912892	uncharacterized LOC104912892, ncRNA	STAR	19402	19316	0	86	yes			blast	uggacggagaacugauaagggu	ccuuaucacuuuuccagcccagc	ccuuaucacuuuuccagcccagcuucuucgcucugacuguuggacggagaacugauaagggu	OW982302.1:19435013..19435075:+
OW982304.1_31272	gga-miR-138-5p	mga-miR-138	340	0.47 ± 0.09		Mga13	11665266	SLC12A3	solute carrier family 12 member 3	TRUE	683	676	6	1	yes			blast	agcugguguugugaaucaggccg	gcuauuucacuacaccagg	agcugguguugugaaucaggccgacggcaagcgcuuccuacuauccggcuauuucacuacaccagg	OW982304.1:653182..653248:+
OW982304.1_31734	gga-miR-140-5p	mga-miR-140	4900	0.47 ± 0.09		Mga13	17406386	WWP2	WW domain containing E3 ubiquitin protein ligase 2	STAR	9772	5460	7	4305	yes			blast	accacaggguagaaccacggac	cagugguuuuacccuaugguag	cagugguuuuacccuaugguagguuacgucaugcuguucuaccacaggguagaaccacggac	OW982304.1:18455278..18455340:+
OW982303.1_32813	gga-let-7g-5p	mga-let-7g	32000	0.47 ± 0.09		Mga14	2571146	WDR82	WD repeat domain 82	TRUE	63010	62999	10	1	yes			blast	ugagguaguaguuuguacaguu	cuguacaggccacugccuugcc	ugagguaguaguuuguacaguuugagggucuaugauaccacccgguacaggagauaacuguacaggccacugccuugcc	OW982303.1:2881451..2881530:-
OW982303.1_32815	gga-miR-135a-5p	mga-miR-135a	2.4	0.64 ± 0.05		Mga14	2592941			TRUE	388	388	0	0	yes			blast	uauggcuuuuuauuccuaugug	uauagggauugaagccgugca	uauggcuuuuuauuccuaugugauuauacaugccacuucauauagggauugaagccgugca	OW982303.1:2903398..2903459:-
OW982303.1_32887	gga-let-7f-5p	mga-let-7f	110000	0.47 ± 0.09		Mga14	5706257	LOC109369916	uncharacterized LOC109369916, ncRNA	TRUE	220819	218052	1	2766	yes			blast	ugagguaguagauuguauaguu	cuauacaaucuauugccuuccc	ugagguaguagauuguauaguuguaggguaguuauuuuacccuguucaggagauaacuauacaaucuauugccuuccc	OW982303.1:5950247..5950325:-
OW982303.1_32888	gga-let-7f-5p	mga-let-7f	-0.5	0.04 ± 0.04		Mga14	5706309	LOC109369916	uncharacterized LOC109369916, ncRNA	TRUE	218060	218052	8	0	yes			blast	ugagguaguagauuguauaguu	cugugguuagcuacuucagc	cugugguuagcuacuucagcaaagagcuuaaguacaugcuucucuaucagagugagguaguagauuguauaguu	OW982303.1:5950303..5950377:-
OW982303.1_32889	gga-let-7j-5p	mga-let-7j	280000	0.47 ± 0.09		Mga14	5706678	LOC109369916	uncharacterized LOC109369916, ncRNA	TRUE	549678	542466	13	7199	yes			blast	ugagguaguagguuguauaguu	cuauacaaucuacugucuuucc	ugagguaguagguuguauaguuuuagggucauacccacaacugggagauaacuauacaaucuacugucuuucc	OW982303.1:5950673..5950746:-
OW982303.1_32504	gga-miR-191-5p	mga-miR-191	22000	0.47 ± 0.09		Mga14	11293419			TRUE	44068	42663	0	1405	yes			blast	caacggaaucccaaaagcagc	cugcccugggauuucguuacc	caacggaaucccaaaagcagcuguccccgcugcgcccagcugcccugggauuucguuacc	OW982303.1:11533920..11533980:+
OW982303.1_32506	gga-miR-425-5p	mga-miR-425	6600	0.47 ± 0.09		Mga14	11293807			TRUE	13012	11345	0	1667	yes			blast	aaugacacgaucacucccgcugagc	caucggggaugucgugucugucc	aaugacacgaucacucccgcugagcacgcagccagagagccaucggggaugucgugucugucc	OW982303.1:11534308..11534371:+
OW982306.1_33252	gga-miR-218-5p	mga-miR-218	28	0.47 ± 0.09		Mga15	3841261	SLIT3	slit guidance ligand 3	TRUE	54	51	0	3	yes	no	no	blast	uugugcuugaucuaaccaugu	caugguucugucaagcaccau	uugugcuugaucuaaccaugugguagaacaauacaaauugaacaugguucugucaagcaccau	OW982306.1:4086261..4086324:+
OW982306.1_33257	gga-miR-103-1-5p	mga-miR-103	2.1	0.64 ± 0.05		Mga15	3965478	PANK3	pantothenate kinase 3	STAR	9622	9622	0	0	yes			blast	agcagcauuguacagggcuaug	cggcuucuuuacagugcugccuug	cggcuucuuuacagugcugccuuguugcauauggaucaagcagcauuguacagggcuaug	OW982306.1:4210883..4210943:+
OW982306.1_33979	gga-miR-146a-5p	mga-miR-146a	2	0.64 ± 0.05		Mga15	7016442			TRUE	3073	3073	0	0	yes			blast	ugagaacugaauuccaugg	auggggcucaguucuucag	ugagaacugaauuccauggguuguaauugaauccuuugucagacccauggggcucaguucuucag	OW982306.1:7295702..7295767:-
OW982306.1_33980	gga-miR-146a-5p	mga-miR-146a	-5.1	0.05 ± 0.03		Mga15	7016467			TRUE	3073	3073	0	0	no			blast	ugagaacugaauuccaugg	aacgaaugucauguauccucagc	aacgaaugucauguauccucagcuuugagaacugaauuccaugg	OW982306.1:7295748..7295792:-
OW982306.1_33991	gga-miR-458a-3p	mga-miR-458a	-3.8	0.11 ± 0.03		Mga15	7456611	HTR4	5-hydroxytryptamine receptor 4	TRUE	5176	5176	0	0	no			blast	auagcucuuugaaugguacugc	uguaccggaaaaacagcaucuaugc	auagcucuuugaaugguacugccauauguaccggaaaaacagcaucuaugc	OW982306.1:7736803..7736854:-
OW982306.1_33992	gga-miR-458a-5p	mga-miR-458a	2600	0.47 ± 0.09		Mga15	7456647	HTR4	5-hydroxytryptamine receptor 4	STAR	5183	5176	0	7	yes			blast	auagcucuuugaaugguacugc	agcgccauuuucagagcu	agcgccauuuucagagcuauaaacaggcucauugucauagcucuuugaaugguacugc	OW982306.1:7736832..7736890:-
OW982306.1_33997	gga-miR-145-5p	mga-miR-145	13000	0.47 ± 0.09		Mga15	7714187	LOC104913254	uncharacterized LOC104913254, ncRNA	TRUE	27079	26090	0	989	yes			blast	guccaguuuucccaggaauccc	auuccuggaaauacuguucuu	guccaguuuucccaggaaucccuuaggcuacguuggggauuccuggaaauacuguucuu	OW982306.1:7990636..7990695:-
OW982306.1_34000	gga-miR-143-5p	mga-miR-143	33000	0.47 ± 0.09		Mga15	7714777	LOC104913254	uncharacterized LOC104913254, ncRNA	STAR	64853	64283	0	570	yes			blast	ugagaugaagcacuguagcuc	ggugcagugcugcaucucugg	ggugcagugcugcaucucuggucaauugggagucugagaugaagcacuguagcuc	OW982306.1:7991230..7991285:-
OW982307.1_35049	gga-miR-33-5p	mga-miR-33	1000	0.47 ± 0.09		Mga16	8606298	SREBF1	sterol regulatory element binding transcription factor 1	TRUE	2048	860	141	1047	yes			blast	gugcauuguaguugcauugc	caaugccccugccaugcagcc	gugcauuguaguugcauugcaugugucagacugggagugcaaugccccugccaugcagcc	OW982307.1:4899411..4899471:-
OW982307.1_34333	gga-miR-365-1-5p	mga-miR-365	2	0.64 ± 0.05		Mga16	12658135			STAR	1316	1314	0	2	yes			blast	uaaugccccuaaaaaucc	ggacuuuugggggcagaug	ggacuuuugggggcagauguguuuccauuacacuaucauaaugccccuaaaaaucc	OW982307.1:748172..748228:+
OW982309.1_35784	gga-miR-130b-5p	mga-miR-130b	53000	0.47 ± 0.09		Mga17	441919	LOC109370299	uncharacterized LOC109370299, ncRNA	STAR	105429	88584	2	16843	no			blast	cagugcaauaaugaaagggcgu	ccucuuucccuguugcacuacu	ccucuuucccuguugcacuacugucacggucgcagcgagcagugcaauaaugaaagggcgu	OW982309.1:447520..447581:-
OW982309.1_35786	gga-miR-454-5p	mga-miR-454	14000	0.47 ± 0.09		Mga17	443048			NA	28686	28255	0	431	yes			blast	uagugcaauauugcuuauaggguc	acccuaucaauauugccucugcu	acccuaucaauauugccucugcuuuugugcucaggguaguagugcaauauugcuuauaggguc	OW982309.1:448681..448744:-
OW982309.1_35790	gga-miR-301a-5p	mga-miR-301a	1.3	0.28 ± 0.06		Mga17	449552			STAR	10831	10097	1	733	yes			blast	cagugcaauaauauugucaaagc	gcucugacaauguugcacuacu	gcucugacaauguugcacuacugucugcacaaauaaagcagugcaauaauauugucaaagc	OW982309.1:455027..455088:-
OW982309.1_35792	gga-miR-130a-5p	mga-miR-130a	1.8	0.28 ± 0.06		Mga17	450869			STAR	20953	19975	0	978	yes			blast	cagugcaauauuaaaagggc	gcccuuuuucuguuguacuacu	gcccuuuuucuguuguacuacuggcaauuaugaugagcagugcaauauuaaaagggc	OW982309.1:456253..456310:-
OW982309.1_35350	gga-miR-1729-5p	mga-miR-1729	410	0.47 ± 0.09		Mga17	801023			TRUE	807	724	0	83	yes			blast	aucccuuacucacaugaguaguc	cuacucggugaguaaggauagc	aucccuuacucacaugaguagucgucucuauuucaaugggacuacucggugaguaaggauagc	OW982309.1:809575..809638:+
OW982309.1_35362	gga-miR-1306-5p	mga-miR-1306	500	0.47 ± 0.09		Mga17	1333481	DGCR8	DGCR8 microprocessor complex subunit	TRUE	986	729	1	256	yes			blast	ccaccuccccugcaaacgucc	gacguuggcucugguggugau	ccaccuccccugcaaacguccagugacgcagagguaauggacguuggcucugguggugau	OW982309.1:1346178..1346238:+
OW982309.1_35397	gga-miR-1769-5p	mga-miR-1769	65	0.47 ± 0.09		Mga17	2285669			STAR	126	109	0	17	yes			blast	agugugaaaucugccugaaaguc	ccuucaggcuuuucucacaccu	ccuucaggcuuuucucacaccuguugagcucugcagucaagugugaaaucugccugaaaguc	OW982309.1:2301497..2301559:+
OW982311.1_36363	gga-miR-455-5p	mga-miR-455	2.3	0.64 ± 0.05		Mga19	4590777	COL27A1	collagen type XXVII alpha 1 chain	STAR	8752	8271	0	481	yes			blast	gcaguccaugggcauauacacu	uaugugcccuuggacuacaucg	uaugugcccuuggacuacaucguggaagccagcaccaugcaguccaugggcauauacacu	OW982311.1:4608926..4608986:+
OW982311.1_36874	gga-miR-219b	mga-miR-219b	2.2	0.64 ± 0.05		Mga19	4836172			TRUE	1015	1014	0	1	yes			blast	cacaagaauugcguuuggac	guccagacacaauucuugguucg	guccagacacaauucuugguucguacggcuccagcgcacaagaauugcguuuggac	OW982311.1:4852665..4852721:-
OW982311.1_36384	gga-miR-199-5p	mga-miR-199	18000	0.47 ± 0.09		Mga19	4921900	DNM1*	dynamin 1	TRUE	35521	16937	1	18583	yes			blast	cccaguguucagacuaccuguuc	acaguagucugcacauugguu	cccaguguucagacuaccuguucaggacuacgagauuguacaguagucugcacauugguu	OW982311.1:4938300..4938360:+
OW982311.1_36985	gga-miR-126-5p	mga-miR-126	100	0.47 ± 0.09		Mga19	7573730	EGFL7	EGF like domain multiple 7	TRUE	205	148	0	57	yes			blast	cauuauuacuuuugguacgc	ucguaccgugaguaauaaugcg	cauuauuacuuuugguacgcgcugugacacuucaaacucguaccgugaguaauaaugcg	OW982311.1:7577385..7577444:-
OW982311.1_36636	gga-miR-181a-5p	mga-miR-181a	2600	0.47 ± 0.09		Mga19	9329350	NR6A1*	nuclear receptor subfamily 6 group A member 1	TRUE	5130	4792	0	338	yes			blast	aacauucaacgcugucggugaguuu	accaucgaccguugacuguacc	aacauucaacgcugucggugaguuugagaacuaagaaaaaccaucgaccguugacuguacc	OW982311.1:9332617..9332678:+
OW982311.1_36638	gga-miR-181b-5p	mga-miR-181b	2400	0.47 ± 0.09		Mga19	9330963	NR6A1*	nuclear receptor subfamily 6 group A member 1	TRUE	4732	4403	0	329	yes			blast	aacauucauugcugucgguggguu	cucacugaucaaugaaugc	aacauucauugcugucgguggguuuuuguugcuaucaacucacugaucaaugaaugc	OW982311.1:9334230..9334287:+
OW982310.1_37581	gga-miR-338-3p	mga-miR-338	-2.3	0.16 ± 0.03		Mga20	4377770	LOC100550358	serine/threonine-protein kinase LMTK1-like	TRUE	50	48	2	0	no	no	no	blast	uccagcaucagugauuuuguug	gcccaaacugggcugcuugggagc	uccagcaucagugauuuuguugaggaaggggagugcugcaucggggccgccggacuuucccagcccaaacugggcugcuugggagc	OW982310.1:5676579..5676665:-
OW982310.1_37582	gga-miR-338-5p	mga-miR-338	28	0.47 ± 0.09		Mga20	4377808	LOC100550358	serine/threonine-protein kinase LMTK1-like	STAR	52	48	0	4	yes	no	no	blast	uccagcaucagugauuuuguug	aacaauauccuggugcugagugagu	aacaauauccuggugcugagugaguugcacacagagacuccagcaucagugauuuuguug	OW982310.1:5676643..5676703:-
OW982310.1_37730	gga-miR-365-2-5p	mga-miR-365	2	0.64 ± 0.05		Mga20	8425881			STAR	1373	1314	0	59	yes			blast	uaaugccccuaaaaaucc	gggacuuucaggggcagcugug	gggacuuucaggggcagcuguguuuuacuaacccagucauaaugccccuaaaaaucc	OW982310.1:8536995..8537052:-
OW982312.1_38440	gga-miR-22-5p	mga-miR-22	4900	0.47 ± 0.09		Mga21	462328			STAR	9791	8034	25	1732	yes			blast	aagcugccaguugaagaacugu	aguucuucaguggcaagcu	aguucuucaguggcaagcuuuauguccuucucuaguagcuaaagcugccaguugaagaacugu	OW982312.1:5560278..5560341:-
OW982312.1_38160	gga-miR-21-5p	mga-miR-21	2.3	0.64 ± 0.05		Mga21	8163221			TRUE	543246	541893	42	1311	yes			blast	auagcuuaucagacugauguug	caacaacagucgguaggcuguc	auagcuuaucagacugauguugacuguuggaucucauggcaacaacagucgguaggcuguc	OW982312.1:7548949..7549010:+
OW982312.1_38543	gga-miR-301b-5p	mga-miR-301b	86	0.47 ± 0.09		Mga21	8326814			TRUE	167	140	0	27	yes			blast	gcucugacuuuauugcacuac	cagugcaauaguauugucaaagc	gcucugacuuuauugcacuacuguacuucacagcuagcagugcaauaguauugucaaagc	OW982312.1:7373592..7373652:-
OW982312.1_38546	gga-miR-130c-5p	mga-miR-130c	6900	0.47 ± 0.09		Mga21	8327108			STAR	13643	13585	1	57	yes			blast	cagugcaauguuaaaagggc	cccuuuuuauguuguacuacu	cccuuuuuauguuguacuacuagugaucauacacaaagcagugcaauguuaaaagggc	OW982312.1:7373888..7373946:-
OW982308.1_38897	gga-miR-1388a-5p	mga-miR-1388a	120	0.47 ± 0.09		Mga22	5797724			STAR	234	178	0	56	yes			blast	aucucagguucgucagcccaug	aggacugucuaaccugagaaug	aggacugucuaaccugagaauggugaaacaugaaggucaaucucagguucgucagcccaug	OW982308.1:9789596..9789657:+
OW982308.1_38882	gga-miR-133a-3p	mga-miR-133a	-3.5	0.11 ± 0.03		Mga22	7155940			TRUE	1227	1227	0	0	no			blast	uuugguccccuucaaccagcu	gagguugacccggacggcagaag	uuugguccccuucaaccagcuguagcugugcauugaucucucagacgcaccucggagguugacccggacggcagaag	OW982308.1:8413747..8413824:+
OW982308.1_38879	gga-miR-1a-1-5p	mga-miR-1a	29000	0.47 ± 0.09		Mga22	7181480			STAR	57549	57478	0	71	yes			blast	uggaauguaaagaaguauguau	acauacuucuuuauaugccc	acauacuucuuuauaugcccauaugaaccuggcaaucuauggaauguaaagaaguauguau	OW982308.1:8402467..8402528:+
OW982313.1_39873	gga-miR-34a-5p	mga-miR-34a	5000	0.47 ± 0.09		Mga23	2041406	LOC104914163	uncharacterized LOC104914163	TRUE	9940	9296	20	624	yes			blast	uggcagugucuuagcugguugu	caaucagcaaguauacugcccu	uggcagugucuuagcugguuguugugagcaauaguuaaggaagcaaucagcaaguauacugcccu	OW982313.1:3260079..3260144:-
OW982313.1_39842	gga-miR-429-5p	mga-miR-429	140	0.47 ± 0.09		Mga23	2722197	LOC104914134	uncharacterized LOC104914134, ncRNA	STAR	282	278	0	4	yes			blast	uaauacugucugguaaugcc	gucuuaccaggcaaaguuag	gucuuaccaggcaaaguuagaucuagcuauuucugucuaauacugucugguaaugcc	OW982313.1:2589502..2589559:-
OW982319.1_40269	gga-miR-2188-5p	mga-miR-2188	2.3	0.64 ± 0.05		Mga24	2631852	ANK1	ankyrin 1	TRUE	136	136	0	0	yes			blast	aagguccaaccucacauguccu	gauauauguggucagaccuauc	aagguccaaccucacauguccuguauagaauaaggagggauauauguggucagaccuauc	OW982319.1:2854538..2854598:-
OW982315.1_40523	gga-miR-1b-5p	mga-miR-1b	850	0.47 ± 0.09		Mga25	2689509			STAR	1671	1666	0	5	yes			blast	uggaauguuaagaaguauguauc	acauacuucuucauaugccc	acauacuucuucauaugcccauauggagucggccggcguuauggaauguuaagaaguauguauc	OW982315.1:4428995..4429059:+
OW982314.1_40988	gga-miR-100-5p	mga-miR-100	8200	0.47 ± 0.09		Mga26	3399540			TRUE	16170	15254	0	916	yes			blast	aacccguagauccgaacuugu	caagcuuguaucuauagguaug	aacccguagauccgaacuuguggucauauuccacacaagcuuguaucuauagguaug	OW982314.1:3349003..3349060:+
OW982314.1_40990	gga-let-7a-5p	mga-let-7a	270000	0.47 ± 0.09		Mga26	3407622			TRUE	541040	539635	2	1403	yes			blast	ugagguaguagguuguauaguu	cuguacaaccuccuagcuuucc	ugagguaguagguuguauaguuuagaauuacaccaagggagauaacuguacaaccuccuagcuuucc	OW982314.1:3357060..3357127:+
OW982314.1_41004	gga-miR-125b-5p	mga-miR-125b	100000	0.47 ± 0.09		Mga26	3422898			TRUE	204385	203769	0	616	yes			blast	ucccugagacccuaacuugug	acggguuaggcucuugggagc	ucccugagacccuaacuugugauguuuagcuuuuaaauccacggguuaggcucuugggagc	OW982314.1:3374381..3374442:+
OW982317.1_41916	gga-miR-29c-5p	mga-miR-29c	1.9	0.28 ± 0.06		Mga28	2172178	LOC100549444	membrane cofactor protein	STAR	16479	16479	0	0	yes			blast	uagcaccauuugaaaucgguu	ccgauuucucuugguguucag	ccgauuucucuugguguucagagucucaguuucugucuagcaccauuugaaaucgguu	OW982317.1:2718967..2719025:-
OW982317.1_41918	gga-miR-29b-2-5p	mga-miR-29b	4300	0.47 ± 0.09		Mga28	2173078	LOC100549444*	membrane cofactor protein	STAR	8618	8593	0	25	yes			blast	cuagcaccauuugaaaucagug	cugguuucacaugguggc	cugguuucacaugguggcuuagauuuucccacuuuguaucuagcaccauuugaaaucagug	OW982317.1:2719864..2719925:-
OW982317.1_41877	gga-miR-135a-5p	mga-miR-135a	2.4	0.64 ± 0.05		Mga28	2792131	LOC104914497	uncharacterized LOC104914497, ncRNA	TRUE	388	388	0	0	yes			blast	uauggcuuuuuauuccuaugug	uguagggcgaaaagccauggg	uauggcuuuuuauuccuaugugauugcuuuuccuaacucauguagggcgaaaagccauggg	OW982317.1:2143688..2143749:-
OW982317.1_41863	gga-let-7a-5p	mga-let-7a	270000	0.47 ± 0.09		Mga28	3315842	LOC109371073	uncharacterized LOC109371073	TRUE	548763	545128	2	3633	yes			blast	ugagguaguagguuguauaguu	cuauacagucuauugccuuccu	ugagguaguagguuguauaguuuggugggagggauucuaucccauuucaggugauaacuauacagucuauugccuuccu	OW982317.1:1669119..1669198:-
OW982317.1_41865	gga-let-7k-5p	mga-let-7k	21000	0.47 ± 0.09		Mga28	3316040	LOC109371073	uncharacterized LOC109371073	TRUE	43087	35888	1	7198	yes			blast	ugagguaguagauugaauaguu	cuauacaaucuacugucuuucc	ugagguaguagauugaauaguuguggagucuuauccucccuuugagcuaacuauacaaucuacugucuuucc	OW982317.1:1669324..1669396:-
OW982316.1_42151	gga-miR-196-5p	mga-miR-196	-5.2	0.05 ± 0.03		Mga29	2809528			TRUE	7469	7469	0	0	no			blast	uagguaguuucauguuguuggg	caagaaugaacuagaacugcucugug	caagaaugaacuagaacugcucugugaauuagguaguuucauguuguuggg	OW982316.1:3973177..3973228:+
OW982316.1_42152	gga-miR-196-5p	mga-miR-196	1.4	0.28 ± 0.06		Mga29	2809557			TRUE	7469	7469	0	0	yes			blast	uagguaguuucauguuguuggg	caagaacaucaaacuaccugau	uagguaguuucauguuguugggcuuuaaauuuuaaacacaagaacaucaaacuaccugau	OW982316.1:3973206..3973266:+
OW982294.1_45535	gga-miR-449d-5p	mga-miR-449d	57	0.47 ± 0.09		MgaZ	15301922			TRUE	109	96	0	13	yes		no	blast	aggcaguguauuguuaguuagc	agcaacuaacuacacugccac	aggcaguguauuguuaguuagcugcgcuucauacaccagcaacuaacuacacugccac	OW982294.1:17058560..17058618:-
OW982294.1_44233	gga-miR-101-1-5p	mga-miR-101	2.1	0.64 ± 0.05		MgaZ	25670659	RCL1	RNA terminal phosphate cyclase like 1	STAR	3400	3341	0	59	yes			blast	guacaguacugugauaacug	cgguuaucaugguaccggugcug	cgguuaucaugguaccggugcuguauacgugaaagguacaguacugugauaacug	OW982294.1:28467303..28467358:+
OW982294.1_45915	gga-miR-211	mga-miR-211	22	0.47 ± 0.09		MgaZ	32170146	TRPM3	transient receptor potential cation channel subfamily M member 3	TRUE	42	38	0	4	yes	no	no	blast	uucccuuugucauccuaugccu	ggcugggaaggcaaagggacgu	uucccuuugucauccuaugccugagaauauaugaagggggcugggaaggcaaagggacgu	OW982294.1:35896620..35896680:-
OW982294.1_44435	gga-miR-23b-5p	mga-miR-23b	230000	0.47 ± 0.09		MgaZ	37852214	LOC104915117	aminopeptidase O-like	STAR	467293	465602	0	1691	yes			blast	aucacauugccagggauuacc	ggguuccuggcaugaugauuu	ggguuccuggcaugaugauuugugaguuaagauuaaaaucacauugccagggauuacc	OW982294.1:42221677..42221735:+
OW982294.1_44437	gga-miR-27b-5p	mga-miR-27b	8200	0.47 ± 0.09		MgaZ	37852454	LOC104915117	aminopeptidase O-like	STAR	16189	15873	56	260	yes			blast	uucacaguggcuaaguucugc	agagcuuagcugauuggug	agagcuuagcugauuggugaacagugauuguuucccucuauguucacaguggcuaaguucugc	OW982294.1:42221917..42221980:+
OW982294.1_44439	gga-miR-24-5p	mga-miR-24	100000	0.47 ± 0.09		MgaZ	37852978	LOC104915117	aminopeptidase O-like	STAR	205981	205455	0	526	no			blast	uggcucaguucagcaggaacag	gugccuacugagcugauauc	gugccuacugagcugauaucaguucugauuuuacacacuggcucaguucagcaggaacag	OW982294.1:42222441..42222501:+
OW982294.1_44888	gga-miR-1456-3p	mga-miR-1456	-1.4	0.18 ± 0.04		MgaZ	40501687	LYRM7	LYR motif containing 7	TRUE	496	477	19	0	no			blast	cggggucgucgccgucccuucc	aaggaacggacgucgaggagag	cggggucgucgccgucccuuccccguucgguccguacccgccugagcuuccgggaaaggaacggacgucgaggagag	OW982294.1:64554913..64554990:+
OW982294.1_44887	gga-miR-1456-5p	mga-miR-1456	390	0.47 ± 0.09		MgaZ	40501722	LYRM7	LYR motif containing 7	STAR	765	477	0	288	yes			blast	cggggucgucgccgucccuucc	aaaggacggaggcggcccgc	aaaggacggaggcggcccgcgcggggucgucuggucggggucgucgccgucccuucc	OW982294.1:64554878..64554935:+
CALPDS010000378.1_48036	gga-miR-2131-5p	mga-miR-2131	2.3	0.64 ± 0.05		MgaZ	63316329	NCBP1	nuclear cap binding protein subunit 1	STAR	558	535	4	19	yes			blast	cuguuacuguucuucugaugg	augcagaagugcacggaaacagc	augcagaagugcacggaaacagcuguuugcuaucgagaaguuggcuguuacuguucuucugaugg	CALPDS010000378.1:892525..892590:-
OW982294.1_46496	gga-miR-2131-5p	mga-miR-2131	2.3	0.64 ± 0.05		MgaZ	63316329	NCBP1	nuclear cap binding protein subunit 1	STAR	558	535	4	19	yes			blast	cuguuacuguucuucugaugg	augcagaagugcacggaaacagc	augcagaagugcacggaaacagcuguuugcuaucgagaaguuggcuguuacuguucuucugaugg	OW982294.1:77951992..77952057:-
OW982324.1_46568	gga-miR-12266-5p	mga-miR-12266	190	0.47 ± 0.09		Un	81242	WIZ	WIZ zinc finger	TRUE	371	341	0	30	yes			blast	cccccaucgauuugcucuacg	aagggcaaacccgaugggcac	cccccaucgauuugcucuacgaacugaugaagcagaagggcaaacccgaugggcac	OW982324.1:245682..245738:+
CALPDS010000378.1_48005	gga-miR-2954	mga-miR-2954	600000	0.47 ± 0.09		x				TRUE	1191063	1190871	0	192	yes			blast	cauccccauuccacuccuagc	gcugagagggcuuggggag	gcugagagggcuuggggagaggauuguaguggagcuccauccccauuccacuccuagc	CALPDS010000378.1:881853..881911:+
OW982294.1_45095	gga-miR-2954	mga-miR-2954	600000	0.47 ± 0.09		x				TRUE	1191063	1190871	0	192	no			blast	cauccccauuccacuccuagc	gcugagagggcuuggggag	gcugagagggcuuggggagaggauuguaguggagcuccauccccauuccacuccuagc	OW982294.1:77941320..77941378:+
OW982294.1_44316	gga-miR-1416-5p	mga-miR-1416	18000	0.47 ± 0.09		x				TRUE	36255	36190	0	65	yes			blast	uccuuaacucaugccgcugug	caauuguaugaguugaguac	uccuuaacucaugccgcugugccuuuauauuuuauuucacaauuguaugaguugaguac	OW982294.1:35626459..35626518:+
OW982296.1_17770	gga-miR-129-5p	mga-miR-129	1100	0.47 ± 0.09		x				TRUE	2340	977	4	1359	yes			blast	cuuuuugcggucugggcuugc	gaagcccuuaccccaaaaagc	cuuuuugcggucugggcuugcuguacauaacugccuacccgggaagcccuuaccccaaaaagc	OW982296.1:22850921..22850984:+
OW982297.1_22176	gga-miR-148a-5p	mga-miR-148a	1000	0.47 ± 0.09		x				STAR	1999	1974	0	25	yes			blast	ucagugcacuacagaacuuugu	aaaguucugugacacucagac	aaaguucugugacacucagacucugguuacgauagcagucagugcacuacagaacuuugu	OW982297.1:31837407..31837467:-
OW982306.1_34006	gga-miR-3523	mga-miR-3523	230	0.47 ± 0.09		x				TRUE	472	450	0	22	no			blast	ccgcgcagugccucguccucg	gagugcgaggcgcugcgggggc	gagugcgaggcgcugcgggggcugcugcaggagcgcgccgcgcagugccucguccucg	OW982306.1:8545393..8545451:-
OW982296.1_20355	gga-miR-1676-5p	mga-miR-1676	200	0.47 ± 0.09		x				TRUE	404	308	0	96	yes			blast	ugacucauccccuuugcuccuc	agagcaaagugggugggaaugu	ugacucauccccuuugcuccucucuggcagcacugagagcaaagugggugggaaugu	OW982296.1:57990426..57990483:-
OW982310.1_37733	gga-miR-193a-5p	mga-miR-193a	2.7	0.64 ± 0.05		x				TRUE	7409	7313	3	93	yes			blast	ugggucuuugcgggcgagaug	caacuggccuacaaaguccc	ugggucuuugcgggcgagaugagagguucgugucuucaacuggccuacaaaguccc	OW982310.1:8551185..8551241:-
OW982298.1_23371	gga-miR-153-3p	mga-miR-153	2.5	0.64 ± 0.05		x				TRUE	248	248	0	0	yes			blast	uugcauagucacaaaagugaucg	gucauuuuugugauuugcagcu	gucauuuuugugauuugcagcuaguaaucuggcuccaguugcauagucacaaaagugaucg	OW982298.1:22496594..22496655:+
OW982312.1_38000	gga-miR-2184a-5p	mga-miR-2184a	-1.1	0.18 ± 0.04		x				TRUE	354	354	0	0	no			blast	aacaguaagaguugaugugc	augugagcuccuacugccgc	aacaguaagaguugaugugcggcgaacgcagccugcaugugagcuccuacugccgc	OW982312.1:5694980..5695036:+
OW982296.1_17769	gga-miR-129-5p	mga-miR-129	-1.7	0.18 ± 0.04		x				TRUE	977	977	0	0	no			blast	cuuuuugcggucugggcuugc	cggccgacggaugugggaagcc	cggccgacggaugugggaagccgcggcagacuuuguccuucgcgaaucuuuuugcggucugggcuugc	OW982296.1:22850874..22850942:+

## Sheet: Novel miRNAs
Novel miRNAs predicted by miRDeep2
miRdeep ID	Provisional ID	miRDeep2 score	estimated probability true positive	Chrm (5.1)	Start	Associated gene	Associated gene description	total read count	mature read count	loop read count	star read count	significant randfold p-value	Exceed cutoff	Common in Proliferation	Common in Differentiation	NCBI blastn	consensus mature sequence	consensus star sequence	consensus precursor sequence	precursor coordinate
OW982291.1_54	mga-miR-N1	0.3	0.00 ± 0.00	x				54	54	0	0	yes	no	no	no	blast	ggagaagagcagaaaaugg	guuuagaucuucacccc	ggagaagagcagaaaauggcaggauguuguuuagaucuucacccc	OW982291.1:2883044..2883089:+
OW982291.1_87	mga-miR-N2	2	0.64 ± 0.05	Mga1	4152306	ITIH5	inter-alpha-trypsin inhibitor heavy chain 5	44	44	0	0	yes	yes			blast	caugggcugagucacugucugg	agagaguaauucaucccaucug	agagaguaauucaucccaucuguuuuggauagguuuuagcaugggcugagucacugucugg	OW982291.1:4421622..4421683:+
OW982291.1_97	mga-miR-N3	1.8	0.28 ± 0.06	Mga1	4279227	TAF3	TATA-box binding protein associated factor 3	89	89	0	0	yes	yes		no	blast	aggagugaagagccugaaacgg	auuucaggcucccuucugc	auuucaggcucccuucugcugcuccaguuaggagugaagagccugaaacgg	OW982291.1:4547433..4547484:+
OW982291.1_396	mga-miR-N4	1	0.28 ± 0.06	Mga1	22257140			36	36	0	0	yes	no	no	no	blast	ggaagaagaagaggaggc	auccauccuuccucccc	ggaagaagaagaggaggcugagagaaguggcagucacgcagagcauuugcagaacagccaagaucacaauccauccuuccucccc	OW982291.1:22747719..22747804:+
OW982291.1_1361	mga-miR-N5	2.4	0.64 ± 0.05	Mga1	63924699			161	139	0	22	yes	yes			blast	cagcuaagcuauuggacuuugc	acaaaguccagcagcuuagcu	acaaaguccagcagcuuagcuugaauaguccucucugauaauuucagcuaagcuauuggacuuugc	OW982291.1:57626850..57626916:+
OW982291.1_1377	mga-miR-N6	0.3	0.00 ± 0.00	Mga1	62897459	REFS1	mRNA-retroelement silencing factor 1	566	566	0	0	yes	no	no	no	blast	gucccaucuggggugcca	gcccugcagccaaacac	gcccugcagccaaacacagauugucccaucuggggugcca	OW982291.1:58726523..58726563:+
OW982291.1_1588	mga-miR-N7	1.3	0.28 ± 0.06	x				27	27	0	0	yes	yes	no	no	blast	ccuaggaaagcagacuag	ggugggcuuuaaggug	ccuaggaaagcagacuagugggaggugacccugcccacagcaggaggguugaaagcaggugggcuuuaaggug	OW982291.1:68250122..68250195:+
OW982291.1_1876	mga-miR-N8	1.5	0.28 ± 0.06	Mga1	79413678	LSAMP	limbic system associated membrane protein	1531	1531	0	0	yes	yes	no	no	blast	gaggaggaggaggaggagg	uuuucaguauccugugaugc	gaggaggaggaggaggaggggcagcuucgugggccauuuuucaguauccugugaugc	OW982291.1:81105794..81105851:+
OW982291.1_2272	mga-miR-N9	0.3	0.00 ± 0.00	Mga1	95697174			371	371	0	0	yes	no	no	no	blast	cgagcucagggaggccag	agcucacuugaucuugau	cgagcucagggaggccagaaaccuccuguauagcagaagggcaaaagcucacuugaucuugau	OW982291.1:98330905..98330968:+
OW982291.1_2437	mga-miR-N10	0.3	0.00 ± 0.00	Mga1	104369621	SIM2	SIM bHLH transcription factor 2	29	29	0	0	yes	no		no	blast	auaauucuguuguccacuuu	aguggacaauggauucuucu	aguggacaauggauucuucuguauaauucuguuguccacuuu	OW982291.1:106967334..106967376:+
OW982291.1_3027	mga-miR-N11	1.7	0.28 ± 0.06	Mga1	72009322			104	104	0	0	yes	yes			blast	gccaugacucccagcagc	uucugaaaagccaugcag	uucugaaaagccaugcagauccccacugccaugacucccagcagc	OW982291.1:133166772..133166817:+
OW982291.1_3369	mga-miR-N12	120	0.47 ± 0.09	Mga1	149859408	MYCBP2	MYC binding protein 2	258	257	0	1	no	no	no	no	blast	auugaagaacaccuacaguuacggc	auguagcugucccaguuccuggagu	auguagcugucccaguuccuggaguuaauauugaagaacaccuacaguuacggc	OW982291.1:154266761..154266815:+
OW982291.1_3395	mga-miR-N13	2.1	0.64 ± 0.05	Mga1	150055287	LOC100547098	glutamine amidotransferase-like class 1 domain-containing protein 3A, mitochondrial	22	21	0	1	yes	yes		no	blast	ucuguggcuucucgugacagc	agcgaggagcagcggacc	agcgaggagcagcggaccugucuguggcuucucgugacagc	OW982291.1:154462007..154462048:+
OW982291.1_3396	mga-miR-N14	2.8	0.64 ± 0.05	Mga1	150055307	LOC100547098	glutamine amidotransferase-like class 1 domain-containing protein 3A, mitochondrial	21	21	0	0	yes	yes		no	blast	ucuguggcuucucgugacagc	ugugcgaggagccacagccacu	ucuguggcuucucgugacagcaagggguggcugccugucugugcgaggagccacagccacu	OW982291.1:154462027..154462088:+
OW982291.1_3808	mga-miR-N15	0.1	0.00 ± 0.00	Mga1	176332465			9	9	0	0	yes	no	no	no	blast	aagaagaggaggagcagc	uguuccauuuucuuuuuua	aagaagaggaggagcagcagagacauaggccugacaaacugaugggcuggugaauccuguuccauuuucuuuuuua	OW982291.1:180479737..180479813:+
OW982291.1_3824	mga-miR-N16	1.1	0.28 ± 0.06	Mga1	174796935	LOC109365461	uncharacterized LOC109365461, ncRNA	10	10	0	0	yes	yes	no	no	blast	augcagaggaagacagac	cugucuuuuguagcugg	augcagaggaagacagacuggaaagcaguguugcuucuccugucuuuuguagcugg	OW982291.1:182060404..182060460:+
OW982291.1_4098	mga-miR-N17	24	0.47 ± 0.09	Mga1	1220708	NET1	neuroepithelial cell transforming 1	57	55	0	2	no	no		no	blast	aaguacaauuaaauuccugacggcc	cccgcacgguucucuguaaaugucuuu	cccgcacgguucucuguaaaugucuuuguacaguuucaagugccaaguacaauuaaauuccugacggcc	OW982291.1:1478933..1479002:-
OW982291.1_4262	mga-miR-N18	2.2	0.64 ± 0.05	Mga1	10217727	CPNE8	copine 8	43	43	0	0	yes	yes		no	blast	gcuggcugggcagcauggg	gauagcuguccccagucc	gauagcuguccccaguccugggcuggcugggcagcauggg	OW982291.1:15373203..15373243:-
OW982291.1_4949	mga-miR-N19	160	0.47 ± 0.09	Mga1	48906353	MIEF1	mitochondrial elongation factor 1	328	327	0	1	yes	yes			blast	cuuccucucaggacucccc	gugaguuucaggaguggaaccg	cuuccucucaggacuccccuuugacaaggaaguuucaaggugaguuucaggaguggaaccg	OW982291.1:50027907..50027968:-
OW982291.1_4950	mga-miR-N20	0.8	0.00 ± 0.00	x				331	327	4	0	yes	no			blast	cuuccucucaggacucccc	agaguucagagggagca	agaguucagagggagcagguauccuuuucuccucccuuccucucaggacucccc	OW982291.1:50027949..50028003:-
OW982291.1_5254	mga-miR-N21	0	0.00 ± 0.00	Mga1	60107763	LOC100545973	aldo-keto reductase family 1 member B1	144	142	2	0	yes	no		no	blast	aagauuaaagagauugcagc	ugaucuucuuuuuuuuugu	ugaucuucuuuuuuuuuguguagggcuaagccagaggauccuucucuucuggaugaccccaagauuaaagagauugcagc	OW982291.1:61552861..61552941:-
OW982291.1_5272	mga-miR-N22	3.1	0.47 ± 0.08	x				2417	2415	2	0	yes	yes	no	no	blast	gccggggcggggcgggcc	ccgacggccgagcuccgcaa	ccgacggccgagcuccgcaacggcccgccccggccgcgggcuggggcagggacuguggccggggcggggcgggcc	OW982291.1:62483507..62483582:-
OW982291.1_5555	mga-miR-N23	1.1	0.28 ± 0.06	Mga1	76981008			36	36	0	0	yes	yes		no	blast	gcagagagagaaagcagagag	gccugagcugucucugaca	gcagagagagaaagcagagagcaucuuccauuucuacacuggcagauguugccugagcugucucugaca	OW982291.1:78691300..78691369:-
OW982291.1_5831	mga-miR-N24	3400	0.47 ± 0.09	x				6714	6703	8	3	no	no			blast	ccggccggcgcggcggcg	gaggcggcggcggcgucg	ccggccggcgcggcggcggcgccugagagcgggcggcggaggcggcggcggcgucg	OW982291.1:103327856..103327912:-
OW982291.1_6047	mga-miR-N25	0.7	0.00 ± 0.00	Mga1	105477698	BRWD1	bromodomain and WD repeat domain containing 1	52	52	0	0	yes	no		no	blast	aggguaaccagaaaucaagcugcuc	guaguugucuucuggauggccugu	aggguaaccagaaaucaagcugcucaaagaaaacaaauagguaagauuggaguaguugucuucuggauggccugu	OW982291.1:108074032..108074107:-
OW982291.1_6215	mga-miR-N26	1.4	0.28 ± 0.06	Mga1	117952691	LOC100546845	DNA polymerase alpha 1, catalytic subunit	361	361	0	0	yes	yes			blast	ggaucguuccacuucugacagc	aauggguagugguacaucucaa	ggaucguuccacuucugacagcugucugcaauggguagugguacaucucaa	OW982291.1:117895364..117895415:-
OW982291.1_6268	mga-miR-N27	0.6	0.00 ± 0.00	x				195	195	0	0	yes	no	no	no	blast	uuuuggaagggaaaaagaac	ucuuaucauuucggaauu	ucuuaucauuucggaauuuacaucuagguuuuggaagggaaaaagaac	OW982291.1:120402573..120402621:-
OW982291.1_6348	mga-miR-N28	34	0.47 ± 0.09	Mga1	122624151	TBL1X	transducin beta like 1 X-linked	88	78	0	10	no	no		no	blast	agaaagaacccaguguauuuuugg	aagaaugcagugcugggg	aagaaugcagugcuggggaagauuuuuacaggagaaagaugacuuuuaacagaaagaacccaguguauuuuugg	OW982291.1:125306595..125306669:-
OW982291.1_6374	mga-miR-N29	100	0.47 ± 0.09	Mga1	124681759			213	212	0	1	yes	yes			blast	aggauaagaggauaagag	uuuguuuuuguuguugcuguuguuu	uuuguuuuuguuguugcuguuguuucaauacaugugacuuuucaggauaagaggauaagag	OW982291.1:127790351..127790412:-
OW982291.1_6827	mga-miR-N30	1.1	0.28 ± 0.06	Mga1	153706756			236	236	0	0	yes	yes			blast	aaccucucauuugauuccu	ucuuccaguggaguguguua	aaccucucauuugauuccuagauaaucucuccagagaggugugcugucuuccaguggaguguguua	OW982291.1:158738919..158738985:-
OW982291.1_6861	mga-miR-N31	2.3	0.64 ± 0.05	Mga1	159439540			43	43	0	0	yes	yes		no	blast	ggggcgggggguggugguc	ccaccccuucugucucaa	ggggcggggggugguggucucaagccaccccuucugucucaa	OW982291.1:164408812..164408854:-
OW982291.1_7006	mga-miR-N32	630	0.47 ± 0.09	UN	799			1253	1248	4	1	no	no			blast	cgggagcggagcgcggcgg	ggccgggcucggccccgcgc	ggccgggcucggccccgcgcaucgcaucgccccgugccgcgccgggggcgggcagcgcugcgggagcggagcgcggcgg	OW982291.1:169463653..169463732:-
OW982291.1_7202	mga-miR-N33	3	0.47 ± 0.08	x				263	258	3	2	yes	yes	no	no	blast	ggcugcgcgcugccuucc	ggaaggggccggggcggg	ggaaggggccggggcgggaauccgcccucagcgcggguggggggcgcggggccggcugcgcgcugccuucc	OW982291.1:182714931..182715002:-
OW982291.1_7260	mga-miR-N34	2.8	0.64 ± 0.05	Mga1	181996886			119	119	0	0	yes	yes			blast	cggggaggaccgcgcugcugc	agcagcucggggcacucaccgag	agcagcucggggcacucaccgagcguggauguguggggacagccggggaggaccgcgcugcugc	OW982291.1:187363840..187363904:-
OW982292.1_7719	mga-miR-N35	1.2	0.28 ± 0.06	Mga2	15608695			18	18	0	0	yes	yes	no	no	blast	agcugcagugugcugaug	ccagcacagacaguaucc	ccagcacagacaguauccagcugugagauuugcuuuauucccaccgcaagcauaagcucugcuggagcugcagugugcugaug	OW982292.1:9681331..9681414:+
OW982292.1_8188	mga-miR-N36	0.7	0.00 ± 0.00	x				20	20	0	0	yes	no	no	no	blast	agaaagagaaggaaaaaaaaag	uuuuuuuuccuuuucuuuuuca	agaaagagaaggaaaaaaaaagauaaauuucuuuuuuuuccuuuucuuuuuca	OW982292.1:27819216..27819269:+
OW982292.1_8211	mga-miR-N37	1.8	0.28 ± 0.06	Mga2	32729353	CAPN11	calpain 11	15	15	0	0	yes	yes	no	no	blast	aggaggaaggaggagggggau	ccagacugaauccauccgucuuca	ccagacugaauccauccgucuucagaucuuugucugaggaggaaggaggagggggau	OW982292.1:29708412..29708469:+
OW982292.1_8243	mga-miR-N38	72	0.47 ± 0.09	x				145	126	0	19	no	no	no	no	blast	ggggcggacccgggcggc	cggcggggccgccccggg	ggggcggacccgggcggccacgucaccgcgggcccggcggggccgccccggg	OW982292.1:32958075..32958127:+
OW982292.1_8390	mga-miR-N39	0.2	0.00 ± 0.00	x				15	15	0	0	yes	no	no	no	blast	cauucugcuguucuuacc	uaagacuugguggaauguc	cauucugcuguucuuaccucucgaaagaaaauaucugcaggaguaagacuugguggaauguc	OW982292.1:39324001..39324063:+
OW982292.1_8715	mga-miR-N40	230	0.47 ± 0.09	Mga2	58332338	CCN2	cellular communication network factor 2	467	372	0	95	no	no			blast	cacccugguugucuguccccugc	gugggaacauccaucagggu	gugggaacauccaucaggguaugauuucagauggugggcucacccugguugucuguccccugc	OW982292.1:56453533..56453596:+
OW982292.1_9415	mga-miR-N41	1.2	0.28 ± 0.06	Mga2	95197391			38	36	0	2	no	no		no	blast	auauuaaauaugauuuuauag	uauaaaaaagguguuuuuaaugu	uauaaaaaagguguuuuuaaugugcuuauguggugaaaguuuguuguauauuaaauaugauuuuauag	OW982292.1:93799414..93799482:+
OW982292.1_9613	mga-miR-N42	17	0.47 ± 0.09	Mga2	108641914	TRAM2	translocation associated membrane protein 2	31	30	0	1	yes	yes	no	no	blast	cacugcuuucugcccugccagg	ggggggggagaaggcaaa	ggggggggagaaggcaaaggugagguauuaacacugcuuucugcccugccagg	OW982292.1:106818877..106818930:+
OW982292.1_10364	mga-miR-N43	2.4	0.64 ± 0.05	Mga2	32749180	LOC104909644	spectrin beta chain, non-erythrocytic 5-like	425	352	1	72	yes	yes			blast	cacacggcucuucccacgcugc	ccaggguggguugagucuaugu	ccaggguggguugagucuaugugcuccguuagaggcauccacgcacacacggcucuucccacgcugc	OW982292.1:29698449..29698516:-
OW982292.1_10706	mga-miR-N44	0.2	0.00 ± 0.00	Mga2	47770259	RMND1	required for meiotic nuclear division 1 homolog	24	24	0	0	yes	no	no	no	blast	augcaugaguuuuaacgaacug	guuuucaaaaaccuugcucaa	guuuucaaaaaccuugcucaaauacgggggcaguauuuuuuaugcaugaguuuuaacgaacug	OW982292.1:48182970..48183033:-
OW982293.1_11584	mga-miR-N45	0.3	0.00 ± 0.00	Mga3	591484	LOC109363696	uncharacterized LOC109363696	19	19	0	0	yes	no	no	no	blast	gagaaagaaacuggaagc	uaccagugcuguuguccu	gagaaagaaacuggaagcaaaagugaaaaaacuugaagguaaguuuuuacacuguguuaccagugcuguuguccu	OW982293.1:205621..205696:+
OW982293.1_11759	mga-miR-N46	1.8	0.28 ± 0.06	x				16	16	0	0	yes	yes	no	no	blast	agggagaagagcagaaaau	uggcugcucuucuccuuu	uggcugcucuucuccuuuguaaaggaagcaaagggagaagagcagaaaau	OW982293.1:9018740..9018790:+
OW982293.1_11769	mga-miR-N47	0.5	0.00 ± 0.00	Mga3	9255005	NEDD9	neural precursor cell expressed, developmentally down-regulated 9	28	26	0	2	yes	no	no	no	blast	ugcaggagaauaagaugagc	uuucuacaguuaugcugug	uuucuacaguuaugcuguguaggacaugcaggagaauaagaugagc	OW982293.1:9892184..9892230:+
OW982293.1_12357	mga-miR-N48	160	0.47 ± 0.09	x				336	335	0	1	no	no	no	no	blast	uccgcgccgccgccgccg	ggcgcggccgcgcucagc	ggcgcggccgcgcucagcucggccagguccgcgccgccgccgccg	OW982293.1:53570184..53570229:+
OW982293.1_12561	mga-miR-N49	3	0.47 ± 0.08	x				36	36	0	0	yes	yes		no	blast	gaggcgggcggcuggcgg	gccgccgggauccccgcagcgc	gccgccgggauccccgcagcgccgccgggcuccgcggucucagcgcggcgaggcgggcggcuggcgg	OW982293.1:66063370..66063437:+
OW982293.1_12756	mga-miR-N50	0.4	0.00 ± 0.00	Mga3	80375198	SAMD12	sterile alpha motif domain containing 12	39	39	0	0	yes	no	no	no	blast	auucaauccaaugcugaag	ucucaucggugaggaa	auucaauccaaugcugaaggcaaagccaaagcaagucuccucauucuggccuugcuucucaucggugaggaa	OW982293.1:81111260..81111332:+
OW982293.1_12779	mga-miR-N51	1.4	0.28 ± 0.06	x				27	27	0	0	yes	yes		no	blast	ggggugagggggugggggggag	cuccacucaucagcucuccucug	cuccacucaucagcucuccucuggggggugagggggugggggggag	OW982293.1:83477276..83477322:+
OW982293.1_13080	mga-miR-N52	3	0.47 ± 0.08	x				61	58	3	0	yes	yes			blast	gggagcccccggggagag	cggccuggcugccccccg	cggccuggcugccccccgccggcccaugcgcuaggagggccgagggcggcggggagcccccggggagag	OW982293.1:11246063..11246132:-
OW982293.1_13144	mga-miR-N53	2.6	0.64 ± 0.05	x				1733	1733	0	0	yes	yes			blast	ggagccgggcggggcgagg	aggcucccgauuggcugcag	aggcucccgauuggcugcagagcggagccgggcggggcgagg	OW982293.1:14117331..14117373:-
OW982293.1_13427	mga-miR-N54	140	0.47 ± 0.09	Mga3	31716678	ZNF830	zinc finger protein 830	282	272	0	10	yes	yes			blast	acuucuauuaauguuucuuguau	uacaaaaacauaauggaaaug	acuucuauuaauguuucuuguauugaguguucuaauacaaaaacauaauggaaaug	OW982293.1:31576200..31576256:-
OW982293.1_13839	mga-miR-N55	2.2	0.64 ± 0.05	Mga3	48922116	ZNF521	zinc finger protein 521	265	185	0	80	yes	yes		no	blast	cgugagcguggggaauguugcg	caucauucgccaugcucacacu	cgugagcguggggaauguugcgaguccauacugcacaucauucgccaugcucacacu	OW982293.1:49414809..49414866:-
OW982293.1_13890	mga-miR-N56	920	0.47 ± 0.09	x				1824	1823	0	1	no	no			blast	cgcgccgggcccggggcu	gccggcgggcaggacggg	gccggcgggcaggacgggcgggaggccucgcgccgggcccggggcu	OW982293.1:52299169..52299215:-
OW982293.1_14451	mga-miR-N57	770	0.47 ± 0.09	x				1518	1517	0	1	yes	yes			blast	ggggucggcgggggggggu	ccccuccccgcccuccgc	ggggucggcggggggggguucgcggggugcgcccgaagaaggcaguugcggagcagccucgcggcccccuccccgcccuccgc	OW982293.1:82272435..82272518:-
OW982294.1_43852	mga-miR-N58	0	0.00 ± 0.00	x				68	67	1	0	yes	no		no	blast	acagccaggaagacugguaaaggua	guuuuauuuugucuuccugugguugc	acagccaggaagacugguaaagguaaauggagauuuuuuuguuguucuuugguuuuauuuugucuuccugugguugc	OW982294.1:17148939..17149016:+
OW982294.1_44387	mga-miR-N59	0.4	0.00 ± 0.00	x				27	26	0	1	no	no	no	no	blast	aacaaaaaacacaaaaauau	uguuuguuuguuuguuug	uguuuguuuguuuguuuggugguauuaacaaaaaacacaaaaauau	OW982294.1:39315150..39315196:+
OW982294.1_44395	mga-miR-N60	1	0.28 ± 0.06	MgaZ	36487658	gga-miR-7b HNRNPK	heterogeneous nuclear ribonucleoprotein K	228	228	0	0	yes	no		no	blast	aacaaaaucacuagucuucc	cagacugugauuuguugu	cagacugugauuuguugucaauuuaauuaucuaaaaacaacaaaaucacuagucuucc	OW982294.1:40636948..40637006:+
OW982294.1_44666	mga-miR-N61	0.8	0.00 ± 0.00	MgaZ*	51602823			16	16	0	0	yes	no	no	no	blast	ggaugaggaggaggauac	auguucuuccuaugcuaa	ggaugaggaggaggauacagagggaauucaauaacaugaaagcaguguauguucuuccuaugcuaa	OW982294.1:51974370..51974436:+
OW982294.1_44710	mga-miR-N62	0.8	0.00 ± 0.00	MgaZ	49111581	ABCA1	ATP binding cassette subfamily A member 1	37	37	0	0	yes	no	no	no	blast	agaucugggacuugcaacauc	ugugacugguuucccauuauugc	agaucugggacuugcaacaucuuuacccagucuuggggaaugugacugguuucccauuauugc	OW982294.1:54593312..54593375:+
OW982294.1_45097	mga-miR-N63	2.9	0.64 ± 0.05	x				852	832	0	20	yes	yes			blast	cggcucggcucccccgccgccc	gggcgccgggcggccgagccg	gggcgccgggcggccgagccgaggccguugcagugccggcucggcucccccgccgccc	OW982294.1:77941480..77941538:+
OW982294.1_45169	mga-miR-N64	61	0.47 ± 0.09	x				116	115	0	1	yes	yes	no	no	blast	gggggcggccccccccgg	gggggggggcccaggguugac	gggggcggccccccccggcugcugccugcggggaaggggggggggcccaggguugac	OW982294.1:1405510..1405567:-
OW982294.1_46254	mga-miR-N65	8.5	0.46 ± 0.09	MgaZ	45970659			27	26	0	1	no	no		no	blast	aaagggugccaaccagaa	ggggaugccugagaauauaucu	ggggaugccugagaauauaucuaaagggugccaaccagaa	OW982294.1:57755387..57755427:-
OW982294.1_46344	mga-miR-N66	2	0.64 ± 0.05	MgaZ	57624246			31	31	0	0	yes	yes	no	no	blast	agacuggagacagcugac	ccuggccuugcgucaag	ccuggccuugcgucaaguccuguaacuacaggagggagacuggagacagcugac	OW982294.1:64884085..64884139:-
OW982295.1_14862	mga-miR-N67	1.2	0.28 ± 0.06	Mga4	11298540	TTC29	tetratricopeptide repeat domain 29	18	18	0	0	yes	yes	no	no	blast	agaagagaaacauuuugcc	cagaauguuuuuuuuuuuu	agaagagaaacauuuugccugguuggucaaauuccaaucugguucacagaauguuuuuuuuuuuu	OW982295.1:11771109..11771174:+
OW982295.1_14863	mga-miR-N68	38	0.47 ± 0.09	Mga4	11672307	ARHGAP10	Rho GTPase activating protein 10	74	46	0	28	yes	yes			blast	uauuccguccaggagaagucu	gauucuccuguacugaggacug	gauucuccuguacugaggacuguaucauauguacgcaguauuccguccaggagaagucu	OW982295.1:12146147..12146206:+
OW982295.1_14969	mga-miR-N69	0.1	0.00 ± 0.00	Mga4	14881349	CCSER1	coiled-coil serine rich protein 1	15	15	0	0	yes	no	no	no	blast	acagugggcagcauuuuga	agugugaauauugcugaaa	agugugaauauugcugaaaugcaauacagugggcagcauuuuga	OW982295.1:15849750..15849794:+
OW982295.1_15060	mga-miR-N70	1.8	0.28 ± 0.06	Mga4	22489836			40	40	0	0	yes	yes	no	no	blast	guuacgugacugcuuggagg	uucuagcugucauguuaaag	guuacgugacugcuuggaggacguauuuucucaugagugcuucuagcugucauguuaaag	OW982295.1:24481843..24481903:+
OW982295.1_15126	mga-miR-N71	1.8	0.28 ± 0.06	Mga4	22489836			40	40	0	0	yes	yes	no	no	blast	guuacgugacugcuuggagg	uucuagcugucauguuaaag	guuacgugacugcuuggaggacguauuuucucaugagugcuucuagcugucauguuaaag	OW982295.1:27252618..27252678:+
OW982295.1_15424	mga-miR-N72	130	0.47 ± 0.09	Mga4	37728738			266	260	0	6	yes	yes			blast	caagggcauggcuguagcuggg	ccagcugccugaugcuuuuacc	caagggcauggcuguagcuggggugauucuugguucucccagcugccugaugcuuuuacc	OW982295.1:38896590..38896650:+
OW982295.1_15749	mga-miR-N73	0	0.00 ± 0.00	x				42	42	0	0	yes	no		no	blast	aauaaaacgugggaaaaug	uugucccugucuuuauuug	uugucccugucuuuauuugaaaauuaaaauaaaacgugggaaaaug	OW982295.1:58616830..58616876:+
OW982295.1_16009	mga-miR-N74	1.3	0.28 ± 0.06	Mga4	161493			758	758	0	0	yes	yes	no	no	blast	acccuacugaugauguguug	gaaagcgucgugguaa	acccuacugaugauguguugcgcuaguaguccugcauggcuuuuaagguuauggggcucaggggcagaaagcgucgugguaa	OW982295.1:455502..455584:-
OW982295.1_16451	mga-miR-N75	2.1	0.64 ± 0.05	Mga4	17676747			19	19	0	0	yes	yes	no	no	blast	gaggaugcucagugaugucagg	ugaucuuacugcagauccugca	gaggaugcucagugaugucaggagcagcuggcuggccaggcccugaucuuacugcagauccugca	OW982295.1:29854397..29854462:-
OW982295.1_16736	mga-miR-N76	11	0.47 ± 0.09	Mga4	41048914	FAT1	FAT atypical cadherin 1	83	80	0	3	no	no			blast	auuaauaaaauacuuuagcc	guaaagguuuuuacugaaaauu	guaaagguuuuuacugaaaauuaccauuagccagucuuucuuacugacaauaaauuauuaauaaaauacuuuagcc	OW982295.1:42222053..42222129:-
OW982295.1_17096	mga-miR-N77	1.2	0.28 ± 0.06	Mga4	68755105	POLR1A	RNA polymerase I subunit A	58	58	0	0	yes	yes		no	blast	augagagugaagaagagaaugggg	ccuauguguucugcucagauaa	ccuauguguucugcucagauaagugccucguuauuucuuuguagguugauuaugagagugaagaagagaaugggg	OW982295.1:65869741..65869816:-
OW982296.1_17262	mga-miR-N78	22	0.47 ± 0.09	Mga5	4855028	LOC100548337	protein farnesyltransferase subunit beta-like	49	39	0	10	no	no	no	no	blast	gugaguagagguggcugugggg	cccagaccucucugcucagugu	gugaguagagguggcugugggggagguaaugcacccccagaccucucugcucagugu	OW982296.1:7175493..7175550:+
OW982296.1_17269	mga-miR-N79	760	0.47 ± 0.09	Mga5	4565855	LOC100551412	cytochrome b ascorbate-dependent protein 3	1506	1460	0	46	yes	yes			blast	cucccugacacugucacccacc	gugaguggcacaugcaggguggg	gugaguggcacaugcaggguggggcaacgucccauugucccucccugacacugucacccacc	OW982296.1:7429721..7429783:+
OW982296.1_17297	mga-miR-N80	1	0.28 ± 0.06	Mga5	9959977	PPFIBP2	PPFIA binding protein 2	14	14	0	0	yes	no	no	no	blast	agguuggaauaugagaagc	uugucucuucaugcuac	uugucucuucaugcuaccauuuauaagaauggauagguuggaauaugagaagc	OW982296.1:8028798..8028851:+
OW982296.1_17818	mga-miR-N81	2.5	0.64 ± 0.05	Mga5	23149101			30	30	0	0	yes	yes	no	no	blast	agucccucuuguagcagc	ugugcucuggaguggcagg	agucccucuuguagcagcagaauuagcugggcagaggcucugcugugcucuggaguggcagg	OW982296.1:24091099..24091161:+
OW982296.1_17909	mga-miR-N82	0.6	0.00 ± 0.00	UN	2819	LOC100547415	MAX gene-associated protein	164	164	0	0	yes	no		no	blast	agugacaagcuggaugaguaccugg	agguggcaguucagaagguuccuug	agguggcaguucagaagguuccuugaagaaucgcucagcauucuguagugacaagcuggaugaguaccugg	OW982296.1:26333061..26333132:+
OW982296.1_18749	mga-miR-N83	2.9	0.64 ± 0.05	Mga5	6188645	BET1L	Bet1 golgi vesicular membrane trafficking protein like	565	564	1	0	yes	yes	no		blast	cgggggcccggcggccau	ucgcgccgggugccgcc	cgggggcccggcggccauuuugcggaggcggggcuccuccugucgggcggggccgccucccgucgcgccgggugccgcc	OW982296.1:1250521..1250600:-
OW982296.1_18762	mga-miR-N84	1.3	0.28 ± 0.06	x				2987	2987	0	0	yes	yes	no	no	blast	cuggggggaaaaaaaaggag	ucuuuugucgcuuggau	ucuuuugucgcuuggauggugaccuucuggggggaaaaaaaaggag	OW982296.1:1854250..1854296:-
OW982296.1_19394	mga-miR-N85	2.6	0.64 ± 0.05	Mga5	20974598			116	116	0	0	yes	yes	no		blast	cggcgccccgccccggcc	caacuagggcgccagca	caacuagggcgccagcaccuccgcugagggcagggaaaauggcggcgccccgccccggcc	OW982296.1:26228330..26228390:-
OW982296.1_20196	mga-miR-N86	40	0.47 ± 0.09	Mga5	52114908	ZBTB1	zinc finger and BTB domain containing 1	95	80	13	2	yes	yes		no	blast	agucuggaauacaaagug	cgcguuuuucagacaguuac	cgcguuuuucagacaguuacaaugcuaagcuaaugagcguuagaagagggaaaaaauguuuuagucuggaauacaaagug	OW982296.1:54466820..54466900:-
OW982296.1_20257	mga-miR-N87	3.3	0.47 ± 0.08	x				527	362	0	165	yes	yes			blast	cuccuccccggcggcggcuccg	ggcggggggggcggcggc	cuccuccccggcggcggcuccgugcuccauagggaacggggcggcggcggggggggcggcggc	OW982296.1:55963740..55963803:-
OW982296.1_20301	mga-miR-N88	0.3	0.00 ± 0.00	Mga5	54886626			42	42	0	0	yes	no	no	no	blast	aagcaaaagcugaacgug	ugugaggcugaagacuauua	aagcaaaagcugaacgugcuuugugaggcugaagacuauua	OW982296.1:57261328..57261369:-
OW982297.1_21579	mga-miR-N89	79	0.47 ± 0.09	Mga29	2236063	LOC104914589	arf-GAP with GTPase, ANK repeat and PH domain-containing protein 3-like	152	64	0	88	yes	yes		no	blast	agccugggcguggggaggagcggc	ccuccuccuccggccuggcagg	agccugggcguggggaggagcggcgaugcagagcugcccuccuccuccggccuggcagg	OW982297.1:278113..278172:-
OW982297.1_22048	mga-miR-N90	100	0.47 ± 0.09	x				206	205	0	1	no	no			blast	agagaagauguggaaaga	aagccauuucauuucugaac	aagccauuucauuucugaacuaaagagaagauguggaaaga	OW982297.1:23990880..23990921:-
OW982297.1_22163	mga-miR-N91	18	0.47 ± 0.09	x				86	85	0	1	no	no		no	blast	aagugaaucccaaguugac	auaacuuuugguuucccuagg	aagugaaucccaaguugacaaaaaugaauaaagaauauggagcauaacuuuugguuucccuagg	OW982297.1:31390915..31390979:-
OW982297.1_22208	mga-miR-N92	180	0.47 ± 0.09	Mga6	35269765			350	295	0	55	yes	yes			blast	caccgugcugcugucgagcugc	caguccgacagcagugcucgug	caguccgacagcagugcucgugucugccugugagcaccgugcugcugucgagcugc	OW982297.1:32362094..32362150:-
OW982297.1_22547	mga-miR-N93	49	0.47 ± 0.09	x				94	90	0	4	yes	yes		no	blast	uguuuguguggauauauaugu	cauaucuuuauacauacagacacu	uguuuguguggauauauauguaucuacguauuuauauacauaucuuuauacauacagacacu	OW982297.1:50203402..50203464:-
OW982298.1_23319	mga-miR-N94	1.6	0.28 ± 0.06	Mga7	18880461			48	48	0	0	yes	yes	no	no	blast	ggugcaggagagcaaggc	ccacaugcucaagcucug	ccacaugcucaagcucugaacagcaccagccauggaaaaagccauugccgguggggaaacaggugcaggagagcaaggc	OW982298.1:21667379..21667458:+
OW982298.1_24178	mga-miR-N95	0.7	0.00 ± 0.00	Mga7	12055231	EEF1B2	eukaryotic translation elongation factor 1 beta 2	744	736	0	8	yes	no			blast	ggacuuucuauguaacaaacaaug	uaguauuaagcuccuucuc	uaguauuaagcuccuucucagauccucuaagaaggacuuucuauguaacaaacaaug	OW982298.1:12780092..12780149:-
OW982298.1_24345	mga-miR-N96	2000	0.47 ± 0.09	x				3980	3939	2	39	no	no			blast	aguggagcaguuguuuuacu	gagagcacuuacgcuggagcac	aguggagcaguuguuuuacugaaaaaagagaaaaaucagagagcacuuacgcuggagcac	OW982298.1:18019454..18019514:-
OW982298.1_24354	mga-miR-N97	26	0.47 ± 0.09	Mga7	22465910			71	65	4	2	no	no		no	blast	aucugacucccguuccugcaggc	ugauagguuuuguggucagguuuac	ugauagguuuuguggucagguuuacaaauauuggagacucuguugcauaguugucacuaucugacucccguuccugcaggc	OW982298.1:18037985..18038066:-
OW982298.1_24470	mga-miR-N98	170	0.47 ± 0.09	Mga7	18302004	LOC104911695	unconventional myosin-X-like	343	339	0	4	yes	yes			blast	gagggagggagagagagcuuugu	aaagcucuguuccuucugacaccug	aaagcucuguuccuucugacaccuguuauguugagacagagggagggagagagagcuuugu	OW982298.1:22245349..22245410:-
CALPDS010000116.1_47237	mga-miR-N99	0.7	0.00 ± 0.00	Mga7	12055231	LOC116216866	snoRNA	744	736	0	8	yes	no			blast	ggacuuucuauguaacaaacaaug	uaguauuaagcuccuucuc	uaguauuaagcuccuucucagauccucuaagaaggacuuucuauguaacaaacaaug	CALPDS010000116.1:38755..38812:+
OW982299.1_24790	mga-miR-N100	1.7	0.28 ± 0.06	Mga8	3737413	PRKG1	protein kinase cGMP-dependent 1	25	25	0	0	yes	yes	no	no	blast	gggcaucagcuccucugg	acgggcccugaucuucccua	gggcaucagcuccucugggacgcagaucuuuuagggcugcauccuccgcugauugcuucccacgggcccugaucuucccua	OW982299.1:3782145..3782226:+
OW982299.1_25711	mga-miR-N101	0	0.00 ± 0.00	Mga8	5251142	GLUD1	glutamate dehydrogenase 1	77	77	0	0	yes	no		no	blast	aggaacuaguugucuuuuag	aaauaacaacuggcacuuca	aggaacuaguugucuuuuagaaaaaaacacucauauucauuacauaaauaacaacuggcacuuca	OW982299.1:5298663..5298728:-
OW982299.1_26240	mga-miR-N102	160	0.47 ± 0.09	Mga8	28418154	AFAP1L2	actin filament associated protein 1 like 2	313	310	0	3	yes	yes			blast	gaugggaugaaggguccucugg	agaggaccagucagccuucaucu	agaggaccagucagccuucaucuuaggcacucaucuuaggaugggaugaaggguccucugg	OW982299.1:27387979..27388040:-
OW982300.1_27462	mga-miR-N103	1.2	0.28 ± 0.06	Mga10	11098977	PRRC2C	proline rich coiled-coil 2C	176	176	0	0	yes	yes		no	blast	aggagaaaacacuggaguucc	aaauagccaagagaaguuucucuagu	aggagaaaacacuggaguuccaaaaagggaaauagccaagagaaguuucucuagu	OW982300.1:5752656..5752711:+
OW982300.1_27623	mga-miR-N104	79	0.47 ± 0.09	x				151	150	0	1	yes	yes	no	no	blast	gaggcgccucccgccgccgg	ggcggcggggagggcagaag	ggcggcggggagggcagaaggggucgggacccgaggcgccucccgccgccgg	OW982300.1:13459911..13459963:+
OW982300.1_27993	mga-miR-N105	2.1	0.64 ± 0.05	Mga10	18358903	LRRC7	leucine rich repeat containing 7	74	74	0	0	yes	yes	no		blast	gagggaaggcugauggca	cccaggcuguccucca	cccaggcuguccuccagauaaugccagaagugcuggcggagccaaagcugggugaggggcacuggcaggagggaaggcugauggca	OW982300.1:28500655..28500741:+
OW982300.1_28100	mga-miR-N106	25	0.47 ± 0.09	Mga10	13847781			55	41	0	14	no	no		no	blast	ccgagcgagcucugcagagccu	cugucugcagggccugcucccucc	cugucugcagggccugcucccucccgugcugcaaggccgagcgagcucugcagagccu	OW982300.1:2990044..2990102:-
OW982301.1_28870	mga-miR-N107	100	0.47 ± 0.09	Mga11	9762548			204	178	0	26	yes	yes			blast	aagggagaaggggagcggcgg	cgccgccucuuuguccuuuguuau	aagggagaaggggagcggcggagcugggaaggaaccccgccgccucuuuguccuuuguuau	OW982301.1:3932310..3932371:+
OW982301.1_28927	mga-miR-N108	2.8	0.64 ± 0.05	x				53	53	0	0	yes	yes	no	no	blast	cuggcgggcgggcgggcg	gcugcccgagcccaccugcc	gcugcccgagcccaccugcccgaggcucgcugcccgcggccucuccugcuggcgggcgggcgggcg	OW982301.1:5232168..5232234:+
OW982301.1_29051	mga-miR-N109	2.7	0.64 ± 0.05	x				2499	2499	0	0	yes	yes	no	no	blast	gccggggcggggcgggcc	uugcucccucugcggggg	uugcucccucugcgggggggccggggcggggcgggcc	OW982301.1:13512084..13512121:+
OW982301.1_29362	mga-miR-N110	1.6	0.28 ± 0.06	Mga11	22769107	GPR149	G protein-coupled receptor 149	16	16	0	0	yes	yes	no	no	blast	agagaagguuggcugcug	ugaguuucuuuuugugc	agagaagguuggcugcugugugaaaacaccugaguuucuuuuugugc	OW982301.1:22644976..22645023:+
OW982301.1_29715	mga-miR-N111	1.3	0.28 ± 0.06	x				92	92	0	0	yes	yes	no	no	blast	auggggggaaaaaaaaggug	ccuuuuuuuuuuuuuuuuuuu	auggggggaaaaaaaaggugagcgagaacaaaucucggaauucucguccuuuuuuuuuuuuuuuuuuu	OW982301.1:11443569..11443637:-
OW982301.1_30007	mga-miR-N112	8900	0.47 ± 0.09	x				17507	17501	0	6	no	no		no	blast	gccgcgccgccgggccgggc	ggggauggcgggcgggcg	gccgcgccgccgggccgggcugccgaccccagaucucgaggugcgcucggagacccgcgggguugguugcggggauggcgggcgggcg	OW982301.1:21818927..21819015:-
OW982302.1_30201	mga-miR-N113	3.5	0.47 ± 0.08	x				666	666	0	0	yes	yes	no	no	blast	cgggagcggagcgcggcg	cggcgcucccccccggg	cggcgcucccccccggggcggccugcgagcggcacgcggccggcggccccgggagcggagcgcggcg	OW982302.1:4346727..4346794:+
OW982302.1_30532	mga-miR-N114	1.3	0.28 ± 0.06	Mga12	18270919	MAP2K5	mitogen-activated protein kinase kinase 5	49	24	0	25	yes	yes		no	blast	ugcugagaaacauggaauguguc	caucccgugcuuuucaguguc	ugcugagaaacauggaaugugucuaaauuaagaaugaaagcaucccgugcuuuucaguguc	OW982302.1:18475561..18475622:+
OW982302.1_30555	mga-miR-N115	2.1	0.64 ± 0.05	Mga12	19298186	TTLL6	tubulin tyrosine ligase like 6	47	47	0	0	yes	yes		no	blast	gaggagucagagagcagc	ugcuuucugugcuuucuccu	ugcuuucugugcuuucuccugguuugcagacaugaggagucagagagcagc	OW982302.1:19520210..19520261:+
OW982302.1_30840	mga-miR-N116	65	0.47 ± 0.09	x				124	103	0	21	yes	yes			blast	cagcgcggucccgcgucccggc	ggggcgcggaaccgaguuggg	ggggcgcggaaccgaguugggacggggccucgccaugcgcucagcgcggucccgcgucccggc	OW982302.1:5474167..5474230:-
OW982302.1_30994	mga-miR-N117	0.8	0.00 ± 0.00	Mga12	11593268	ABHD17C	abhydrolase domain containing 17C, depalmitoylase	15	14	1	0	yes	no	no	no	blast	auugcucgaagcugaagccc	gcuugcaguggaguaagga	gcuugcaguggaguaaggaaggaauaaaaauagcagcgguaaacuuuccaucaguauugcucgaagcugaagccc	OW982302.1:11800654..11800729:-
OW982303.1_32127	mga-miR-N118	2.9	0.64 ± 0.05	Mga14	1712119			50	50	0	0	yes	yes		no	blast	agugacggggugaaacguggc	ugcguuuugccccaucguugc	ugcguuuugccccaucguugcauugcugcguugcagugacggggugaaacguggc	OW982303.1:824977..825032:+
OW982303.1_32508	mga-miR-N119	1500	0.47 ± 0.09	Mga14	11294071			2964	2589	0	375	no	no			blast	gacagucagcaguuggucugug	cagaucaccucuuggcuguggg	gacagucagcaguuggucugugugagcagccauucucagaucaccucuuggcuguggg	OW982303.1:11534572..11534630:+
OW982303.1_32646	mga-miR-N120	1.7	0.28 ± 0.06	Mga14	17987287	LOC104913205	uncharacterized LOC104913205, ncRNA	9298	9298	0	0	yes	yes		no	blast	cagagagacgcagguuccc	gugccgcacauucugca	cagagagacgcagguucccugacaacagcucaacagccacgacacccuguuagugccgcacauucugca	OW982303.1:18205377..18205446:+
OW982303.1_32745	mga-miR-N121	370	0.47 ± 0.09	Mga14	287708	GNL3	G protein nucleolar 3	745	733	1	11	no	no			blast	gagcugugaggaaauaugu	auaagauccaacucugagcuc	gagcugugaggaaauauguaaagaaauuugagauucugcugaagucauaagauccaacucugagcuc	OW982303.1:1475958..1476025:-
OW982303.1_32885	mga-miR-N122	1300	0.47 ± 0.09	Mga14	5705039	gga-let-7d LOC109369916	uncharacterized LOC109369916, ncRNA	2688	2473	2	213	yes	yes			blast	agagguaguagguugcauaguu	cuauacaaccugcugccuuucu	agagguaguagguugcauaguucuagggcagggauuuugcucacaaggagguaacuauacaaccugcugccuuucu	OW982303.1:5949032..5949108:-
OW982303.1_33145	mga-miR-N123	72	0.47 ± 0.09	Mga14	19323883	TMCC1	transmembrane and coiled-coil domain family 1	140	112	0	28	yes	yes			blast	uguggacacugagauggaugag	ccauccuacuuguugucugcg	uguggacacugagauggaugagaaauauugagguaguuugccauccuacuuguugucugcg	OW982303.1:19576681..19576742:-
OW982304.1_31742	mga-miR-N124	2.5	0.64 ± 0.05	Mga13	16953571	ZFHX3	zinc finger homeobox 3	154	154	0	0	yes	yes			blast	cuccgcagggcacacgcugccu	gcagcagugcuucguggaagg	cuccgcagggcacacgcugccucugugcacuugucacaggcagcagugcuucguggaagg	OW982304.1:18951685..18951745:+
OW982304.1_31872	mga-miR-N125	440	0.47 ± 0.09	x				870	863	5	2	no	no	no	no	blast	ccccuccccuccccucggc	gaggucggagcagccgcu	gaggucggagcagccgcucgcgccgccgccugccgcgcgcccccccgccucgcgcccccuccccuccccucggc	OW982304.1:2799401..2799475:-
OW982304.1_32046	mga-miR-N126	2.2	0.64 ± 0.05	Mga13	18011364	PIEZO1	piezo type mechanosensitive ion channel component 1	29	29	0	0	yes	yes		no	blast	ucaccucuuugguaucccc	gggugccagaugguggga	gggugccagauggugggaucccaauaugaggucaggcggggcuguguccucaccucuuugguaucccc	OW982304.1:17829666..17829734:-
OW982305.1_26408	mga-miR-N127	2.3	0.64 ± 0.05	Mga9	1825582			104	104	0	0	yes	yes			blast	aggaaggagaaccaugucagc	uggcuggguuuccucccacc	aggaaggagaaccaugucagcuugugcugagagaggagggcuggcuggguuuccucccacc	OW982305.1:1144426..1144487:+
OW982305.1_26800	mga-miR-N128	12	0.47 ± 0.09	Mga9	16534656	LONRF3	LON peptidase N-terminal domain and ring finger 3	37	36	0	1	yes	yes	no	no	blast	cuuuuacuucauguuugc	caucuaccugcuuagugc	cuuuuacuucauguuugcuggugcuaacacuaacuguuucuacacagcaucuaccugcuuagugc	OW982305.1:16612574..16612639:+
OW982305.1_27016	mga-miR-N129	0	0.00 ± 0.00	x				35	35	0	0	yes	no	no	no	blast	agagggaagaagcugaagc	uuucuauucucuuuau	uuucuauucucuuuauuuucagagggaagaagcugaagc	OW982305.1:4230440..4230479:-
OW982305.1_27292	mga-miR-N130	0.3	0.00 ± 0.00	Mga9	17266546	LOC104912227	AF4/FMR2 family member 2-like	21	21	0	0	yes	no	no	no	blast	auuuuuaaaucacugccu	guuauugacugugaggagca	guuauugacugugaggagcacuggcaaaauguauauagauguauacauugaacaguuaauuuuuaaaucacugccu	OW982305.1:18324843..18324919:-
OW982306.1_33312	mga-miR-N131	0.3	0.00 ± 0.00	Mga15	8014250			25	25	0	0	yes	no		no	blast	agagcagauggccagcuggc	uucugcauauguaucuau	agagcagauggccagcuggcaaaaguauugcuguaguaugacaugcuucugcauauguaucuau	OW982306.1:8291386..8291450:+
OW982306.1_33353	mga-miR-N132	59	0.47 ± 0.09	x				113	109	1	3	yes	yes	no	no	blast	ccggcggggcccggccgc	cggcccggcuccgccgccacc	cggcccggcuccgccgccaccucccgcggcgcccgcacccggcggggcccggccgc	OW982306.1:9686481..9686537:+
OW982306.1_33361	mga-miR-N133	2.4	0.64 ± 0.05	Mga15	9620547	RNF44	ring finger protein 44	200	200	0	0	yes	yes			blast	cauccucugugccuugucccc	ggacagcccagcugggacugug	ggacagcccagcugggacuguguccucugcacacauccucugugccuugucccc	OW982306.1:9862934..9862988:+
OW982306.1_33456	mga-miR-N134	11	0.47 ± 0.09	Mga15	10017941	EBF1	EBF transcription factor 1	57	53	3	1	no	no		no	blast	aguucccuuguuaauuuucu	ggggguugagguggguugccagg	aguucccuuguuaauuuucuaaaaaaaaaaaauuugaccuuuuucuuaaucauaugagugaauuuuggggguugagguggguugccagg	OW982306.1:10259404..10259493:+
OW982306.1_33626	mga-miR-N135	15	0.47 ± 0.09	x				65	63	0	2	no	no		no	blast	auuuuaacgcauucuguucucugc	ugagucaguuguguuucuguu	auuuuaacgcauucuguucucugcauuaaaaaaaaagcuaguaugagucaguuguguuucuguu	OW982306.1:13130630..13130694:+
OW982306.1_33995	mga-miR-N136	80	0.47 ± 0.09	Mga15	7713808			161	160	0	1	no	no			blast	ccccgcggugccccgcgcuccg	ggggccgggagcagcagg	ccccgcggugccccgcgcuccgcuccgcccagggcaggcugccucgugcgggagggagaggggccgggagcagcagg	OW982306.1:7990232..7990309:-
OW982306.1_34052	mga-miR-N137	84	0.47 ± 0.09	Mga15	9406392	PDLIM7	PDZ and LIM domain 7	162	146	1	15	yes	yes			blast	acccugggcauuucuggcauc	augcuggacuguccccggucu	augcuggacuguccccggucugggugucccuggcaggacccugggcauuucuggcauc	OW982306.1:9654732..9654790:-
OW982307.1_34369	mga-miR-N138	54	0.47 ± 0.09	Mga16	12394904	LMTK2	lemur tyrosine kinase 2	105	103	0	2	yes	yes		no	blast	uccagcaucagugauuuuguugu	agcacuauccugaugcugucagagua	agcacuauccugaugcugucagaguaagugguaaagcuccagcaucagugauuuuguugu	OW982307.1:1073468..1073528:+
OW982307.1_34515	mga-miR-N139	1.6	0.28 ± 0.06	x				1977	1976	1	0	yes	yes	no	no	blast	agaagaagaagaagaagaag	aacacuucccgcuucuucugg	aacacuucccgcuucuucugggggcugcagaagcagagcaccaagaagaagaagaagaagaag	OW982307.1:5005566..5005629:+
OW982307.1_34694	mga-miR-N140	2500	0.47 ± 0.09	x				4947	4944	0	3	no	no			blast	gcggcgccgccucucccc	gggggccgcggcccgccgc	gcggcgccgccucuccccgcagguccgcuccgauuccguccccgcucugcgccccgggggccgcggcccgccgc	OW982307.1:9007673..9007747:+
OW982307.1_34750	mga-miR-N141	2.1	0.64 ± 0.05	Mga16	1413896	AXIN1	axin 1	18	18	0	0	yes	yes	no	no	blast	ucuucagaggcugaaagcugc	ugcugcagcuccugauucuggaggcu	ucuucagaggcugaaagcugcaauuccuguugcugcagcuccugauucuggaggcu	OW982307.1:12137250..12137306:+
OW982307.1_34905	mga-miR-N142	27	0.47 ± 0.09	x				89	88	0	1	no	no		no	blast	acuuuauuuguucuccugugugg	aacacuuaaugagaacaaag	acuuuauuuguucuccuguguggaaaaaaaaaaaaaaaaaaaacuggcucaaaagaacacuuaaugagaacaaag	OW982307.1:1971864..1971939:-
OW982307.1_34911	mga-miR-N143	54	0.47 ± 0.09	x				107	87	0	20	yes	yes			blast	ucagcaaaguguuucaucacauu	ugugauagauucuuugcuggu	ucagcaaaguguuucaucacauuuauuuugcaaucagugugauagauucuuugcuggu	OW982307.1:2057153..2057211:-
OW982307.1_34924	mga-miR-N144	0.3	0.00 ± 0.00	Mga16	11103702	ZFAND2A	zinc finger AN1-type containing 2A	90	90	0	0	yes	no		no	blast	aucaacaggaagaguuugggc	uuaaucuucuuugucac	uuaaucuucuuugucaccauucauggggaaugacaaaacccagguaucaacaggaagaguuugggc	OW982307.1:2357458..2357524:-
OW982308.1_39397	mga-miR-N145	110	0.47 ± 0.09	x				220	218	0	2	yes	yes			blast	agggcugaggugggcaccacugg	cagugcugcugccccagcaccacc	agggcugaggugggcaccacuggagcugcugccuucagugcugcugccccagcaccacc	OW982308.1:12308548..12308607:-
OW982309.1_35441	mga-miR-N146	22	0.47 ± 0.09	Mga17	4762351	NCOR2	nuclear receptor corepressor 2	42	30	0	12	yes	yes		no	blast	aggugaugucagggcugcuggu	gggcacuccugauaccacucugc	gggcacuccugauaccacucugcugguaaggugcaggugaugucagggcugcuggu	OW982309.1:4771320..4771376:+
OW982309.1_35586	mga-miR-N147	2.9	0.64 ± 0.05	x				697	688	5	4	yes	yes		no	blast	ggcgcggcgccgcgcggg	cggcgcugcggcugcagu	ggcgcggcgccgcgcggggccgccgggauccguagugcggaggacgcggcgcagagaugcgggcggcgcugcggcugcagu	OW982309.1:7767636..7767717:+
OW982310.1_37126	mga-miR-N148	1.4	0.28 ± 0.06	Mga20	1075575	DNAH9	dynein axonemal heavy chain 9	10	10	0	0	yes	yes	no	no	blast	agugaggagcaguuggug	ccacugcucugugc	agugaggagcaguuggugaagcugcagagcucaccacugcucugugc	OW982310.1:1145813..1145860:+
OW982310.1_37256	mga-miR-N149	4700	0.47 ± 0.09	x				9306	9264	41	1	no	no			blast	agccggggcggggcgggccc	cccggcccucccggggcg	agccggggcggggcgggcccagcagguggcggcggcggcggcggcagcgcccggcccucccggggcg	OW982310.1:5102880..5102947:+
OW982311.1_36518	mga-miR-N150	2.5	0.64 ± 0.05	Mga19	7275336			117	117	0	0	yes	yes		no	blast	ccuguccugguggcuuuuggcu	ccaaaaggagccaggauggca	ccuguccugguggcuuuuggcuggaaugggcagaaggccaaaaggagccaggauggca	OW982311.1:7276228..7276286:+
OW982311.1_36895	mga-miR-N151	2.3	0.64 ± 0.05	Mga19	5599438	FNBP1	formin binding protein 1	41	41	0	0	yes	yes		no	blast	uggcugcugcagucuugcucccg	ggccaggaaagcagacggccugg	uggcugcugcagucuugcucccgaaaauccaucuggccaggaaagcagacggccugg	OW982311.1:5605308..5605365:-
OW982312.1_37839	mga-miR-N152	2.3	0.64 ± 0.05	Mga21	5401919	NSUN5	NOP2/Sun RNA methyltransferase 5	82	80	2	0	yes	yes		no	blast	aacagaaauaaagcuuuucaccagc	uggugucuuuuugaggcugguuucuggugc	uggugucuuuuugaggcugguuucuggugcugggcuaugcuguggcccuugcaccgaguaacagaaauaaagcuuuucaccagc	OW982312.1:520077..520161:+
OW982312.1_37868	mga-miR-N153	3.1	0.47 ± 0.08	x				33	25	3	5	yes	yes	no	no	blast	cgccggcggccccgcucc	ggcgugggggcgcgggcg	cgccggcggccccgcuccccccgccccgcucggcccauguuccucgcggggccucggcgugggggcgcgggcg	OW982312.1:3308914..3308987:+
OW982312.1_37957	mga-miR-N154	0.2	0.00 ± 0.00	Mga21	810712	LOC116217344	uncharacterized LOC116217344, ncRNA	19913	19913	0	0	yes	no			blast	uacacaagcuuuuguaaag	aaaaugaagcuuuuguaua	aaaaugaagcuuuuguauacagaaguaauuacacaagcuuuuguaaag	OW982312.1:5124366..5124414:+
OW982312.1_38376	mga-miR-N155	2.4	0.64 ± 0.05	Mga21	1396371	AP2B1	adaptor related protein complex 2 subunit beta 1	33	33	0	0	yes	yes		no	blast	acucugaguguugcagcuuugc	agagcugcaacaugcaguguga	agagcugcaacaugcagugugauucuuguuaacugcuuucuguuagcaagguauagcccauaucacucugaguguugcagcuuugc	OW982312.1:4644330..4644416:-
OW982313.1_39665	mga-miR-N156	13	0.47 ± 0.09	Mga23	6341140			24	23	0	1	yes	yes	no	no	blast	gagauggaaugggagaugcag	ugcuucuccuaugccuucuuuac	ugcuucuccuaugccuucuuuacugcucauggccuauggggaugugagauggaaugggagaugcag	OW982313.1:4460403..4460469:+
OW982313.1_39729	mga-miR-N157	2.7	0.64 ± 0.05	x				518	518	0	0	yes	yes			blast	gccgagcgccggcgggcc	cucgccggcgagcgguuc	cucgccggcgagcgguuccggaaagagccgaagguugccgagcgccggcgggcc	OW982313.1:6600447..6600501:+
OW982315.1_40541	mga-miR-N158	62	0.47 ± 0.09	Mga3@	69198486	LOC104910397	nuclear transcription factor Y subunit gamma-like	126	86	0	40	no	no			blast	ccccagggcagcacggcgcugu	agggcagugcugugcuguggcug	agggcagugcugugcuguggcuguucccauccugcaccccagggcagcacggcgcugu	OW982315.1:5009428..5009486:+
OW982315.1_40718	mga-miR-N159	60	0.47 ± 0.09	Mga25	4755263			123	68	13	42	no	no			blast	uggcgccccuccguaccgcugu	gcggugcugcggggcgccccg	gcggugcugcggggcgccccgcgcgggggccguuuguagccguggcgccccuccguaccgcugu	OW982315.1:2340358..2340422:-
OW982316.1_42076	mga-miR-N160	2.6	0.64 ± 0.05	UN	2632			3404	3404	0	0	yes	yes	no	no	blast	gggggguggugguggugg	gccaccccugcuuggugcc	ggggggugguggugguggugguacugcagcacagagcucgcagagcauggccaccccugcuuggugcc	OW982316.1:3273756..3273824:+
OW982316.1_42229	mga-miR-N161	11	0.47 ± 0.09	x				26	22	0	4	no	no	no	no	blast	ggggcggggcggugggag	accccggcccgccuccgc	accccggcccgccuccgcggcggccgcaccgcucccggcuacaaagcccggcgcagcgcgacgggggcggggcggugggag	OW982316.1:5559161..5559242:+
OW982316.1_42271	mga-miR-N162	2.1	0.64 ± 0.05	Mga29	410825	EFTUD2	elongation factor Tu GTP binding domain containing 2	57	57	0	0	yes	yes		no	blast	cugaagugcuuugcugagacuccc	gagcagucaguggggcaggcagug	cugaagugcuuugcugagacucccaauaagaaguaagagcccagggcaccucuggggagcagucaguggggcaggcagug	OW982316.1:1372962..1373042:-
OW982316.1_42299	mga-miR-N163	340	0.47 ± 0.09	x				679	678	0	1	no	no	no	no	blast	ggcgcggcgccgcgcggg	cggcgcggggcucagcgc	ggcgcggcgccgcgcgggguuucgcugcgggguucggcgcggggcucagcgc	OW982316.1:3155481..3155533:-
OW982316.1_42303	mga-miR-N164	340	0.47 ± 0.09	x				679	678	0	1	no	no	no	no	blast	ggcgcggcgccgcgcggg	cggcgcggggcucagcgc	ggcgcggcgccgcgcgggguuucgcugcgggguucggcgcggggcucagcgc	OW982316.1:3198326..3198378:-
OW982316.1_42309	mga-miR-N165	44	0.47 ± 0.09	Un	3813	LOC104916386	integrin alpha-3-like	92	91	0	1	no	no			blast	cccccccaucccaauugcuguc	aguucucaguggauguggac	cccccccaucccaauugcugucaccaguucucaguggauguggac	OW982316.1:3378157..3378202:-
OW982316.1_42310	mga-miR-N166	2.5	0.64 ± 0.05	x				100	91	7	2	yes	yes			blast	cccccccaucccaauugcuguc	guaagcaaugggagaggggggguu	guaagcaaugggagaggggggguucuaauguggggugggggugaggggcagcucccggugugccccccccaucccaauugcuguc	OW982316.1:3378180..3378265:-
OW982316.1_42312	mga-miR-N167	2.5	0.64 ± 0.05	x				228	204	2	22	yes	yes			blast	cccccacgcuguuccccacagg	ggggaacaguggggggcugg	ggggaacaguggggggcuggaaggguuccaucccucagugccacccccacgcuguuccccacagg	OW982316.1:3379853..3379918:-
OW982317.1_41730	mga-miR-N168	2.4	0.64 ± 0.05	Mga28	1415741	MOV10	Mov10 RISC complex RNA helicase	283	282	0	1	yes	yes			blast	uccuugcaccaugcacauccc	gggcugugcugggcacggug	uccuugcaccaugcacaucccguugcugccccgugucccacgggcugugcugggcacggug	OW982317.1:3571680..3571741:+
OW982317.1_41751	mga-miR-N169	0	0.00 ± 0.00	Mga28	4139133	ILRUN	inflammation and lipid regulator with UBA-like and NBR1-like domains	63	46	16	1	no	no		no	blast	auauuaaaauacuuuugccucu	aaggaagguuuugaauuug	aaggaagguuuugaauuugacuguccgacucugccaacuccucauguuauauuaaaauacuuuugccucu	OW982317.1:4363179..4363249:+
OW982317.1_41789	mga-miR-N170	2.7	0.64 ± 0.05	x				691	684	3	4	yes	yes			blast	cccccgccuccacccgcaccc	gggggguuggggaggggg	gggggguuggggagggggaucucugccguguuggugcccccccgccuccacccgcaccc	OW982317.1:4911366..4911425:+
OW982318.1_42829	mga-miR-N171	2.3	0.64 ± 0.05	x				50	50	0	0	yes	yes	no	no	blast	cagcgucagguggggagg	uccccaccacucugcc	uccccaccacucugccucagcagcacugaaggguccucugaugcagcgucagguggggagg	OW982318.1:4209875..4209936:+
OW982318.1_42875	mga-miR-N172	1.5	0.28 ± 0.06	Mga30	4535640	gga-miR-7		225	225	0	0	yes	yes			blast	aacaaaaucacuagucuucc	caggcuaugauuuguugu	caggcuaugauuuguugucaccuuuauaaaucagaacaacaaaaucacuagucuucc	OW982318.1:5369064..5369121:+
OW982318.1_43086	mga-miR-N173	1.4	0.28 ± 0.06	Mga30	3396176	UPF1	UPF1 RNA helicase and ATPase	213	211	0	2	yes	yes		no	blast	gauaugaggaugcuuaucaauacca	gguguugaugaagagccacagcauguccugcuua	gguguugaugaagagccacagcauguccugcuuagauaugaggaugcuuaucaauacca	OW982318.1:4227117..4227176:-
OW982319.1_40064	mga-miR-N174	80	0.47 ± 0.09	Un	16825			154	119	0	35	yes	yes		no	blast	cggcagagugggagcuguggg	cacagaccccacugagccgc	cggcagagugggagcugugggagcuccuuccgucuccauuuccccacagaccccacugagccgc	OW982319.1:1330478..1330542:+
OW982319.1_40159	mga-miR-N175	2.1	0.64 ± 0.05	Mga24	3946048	CKAP2L	cytoskeleton associated protein 2 like	16	16	0	0	yes	yes		no	blast	agcucccucacucugcagggagg	ucucuaugcgcagugagcgccgc	ucucuaugcgcagugagcgccgcacgggugucaggaauuucaguucuuggccuucuggcagcucccucacucugcagggagg	OW982319.1:4622267..4622349:+
OW982319.1_40222	mga-miR-N176	0.9	0.00 ± 0.00	x				169	169	0	0	yes	no	no	no	blast	cccuguccccguccccac	gggccugaugggaacauccca	gggccugaugggaacaucccacaucuccguggugccaucccuguccccguccccac	OW982319.1:1453919..1453975:-
OW982319.1_40314	mga-miR-N177	18	0.47 ± 0.09	Un	61780	KANSL3	KAT8 regulatory NSL complex subunit 3	33	32	0	1	yes	yes		no	blast	uggguggcuuuguucugacagc	guggggacagagccaucccauc	guggggacagagccaucccaucccgcuccugaagaauggguggcuuuguucugacagc	OW982319.1:3201445..3201503:-
OW982319.1_40347	mga-miR-N178	0.9	0.00 ± 0.00	Mga24	2985208	ADD2	adducin 2	9	9	0	0	yes	no		no	blast	gacaucauggugacaucau	ggugacaucaugguggcgu	gacaucauggugacaucauaguggcaucacuaacuuggugccauggggaugguggugacaucaugguggcgu	OW982319.1:3546372..3546444:-
OW982319.1_40349	mga-miR-N179	0.9	0.00 ± 0.00	Mga24	2985208	ADD2	adducin 2	9	9	0	0	yes	no		no	blast	gacaucauggugacaucau	ggugacaucaugguggcgu	gacaucauggugacaucauaguggcaucacuaacuuggugccauggggaugguggugacaucaugguggcgu	OW982319.1:3546518..3546590:-
OW982319.1_40350	mga-miR-N180	0.9	0.00 ± 0.00	Mga24	2985040	ADD2	adducin 2	9	9	0	0	yes	no		no	blast	gacaucauggugacaucau	ggugucaccaacucgg	ggugucaccaacucggugccauggggaugguggugacaucauggugacaucau	OW982319.1:3546571..3546624:-
OW982319.1_40366	mga-miR-N181	2.4	0.64 ± 0.05	Un	27096	AEBP1	AE binding protein 1	85	78	3	4	yes	yes			blast	caccccgcugugccccguucc	cggggggcacggggugacg	cggggggcacggggugacguggggacgcaauggggacacggugccaccccgcugugccccguucc	OW982319.1:4721023..4721088:-
OW982320.1_41282	mga-miR-N182	67	0.47 ± 0.09	Mga27	1251407	PSMD4	proteasome 26S subunit ubiquitin receptor, non-ATPase 4	127	114	0	13	yes	yes			blast	agccuggccgaugcccucaucagc	uggugaggggggggccaugcugg	agccuggccgaugcccucaucagcucccccauccuggcuggugaggggggggccaugcugg	OW982320.1:793512..793573:+
OW982320.1_41385	mga-miR-N183	2.6	0.64 ± 0.05	x				1078	1078	0	0	yes	yes			blast	cccccagcgaggggcuccc	aagcccccagcggguggga	aagcccccagcgggugggagccccacagaucgacccccccagcgaggggcuccc	OW982320.1:2558995..2559049:+
OW982320.1_41483	mga-miR-N184	2.8	0.64 ± 0.05	Un	1239	LOC104917128	sodium channel modifier 1-like	1000	1000	0	0	yes	yes			blast	ggggcggggggguggugg	accccguccuccugcagcag	ggggcggggggguggugggauggaggcucugcagcagcggagccgaauccucaccccguccuccugcagcag	OW982320.1:765063..765135:-
OW982321.1_43195	mga-miR-N185	1100	0.47 ± 0.09	x				2254	2198	16	40	yes	yes			blast	ccccauccccggcgccgc	gagcggggggggggggggg	gagcgggggggggggggggagggaagggggggcggggaugucgugccgcgcugugccccccccccccauccccggcgccgc	OW982321.1:971747..971828:+
OW982321.1_43321	mga-miR-N186	2.6	0.64 ± 0.05	x				424	424	0	0	yes	yes	no	no	blast	ccccccuccccggucccc	ggauggggugggggcca	ccccccuccccgguccccaggauggggugggggcca	OW982321.1:1531897..1531933:+
OW982321.1_43322	mga-miR-N187	2.3	0.64 ± 0.05	x				424	424	0	0	yes	yes	no	no	blast	ccccccuccccggucccc	ggauggggugggggcca	ccccccuccccgguccccaggauggggugggggcca	OW982321.1:1531897..1531933:+
OW982321.1_43500	mga-miR-N188	29	0.47 ± 0.09	Mga17	11315357	ATF1	activating transcription factor 1	55	53	0	2	yes	yes		no	blast	ucugacucggggcuccuccugg	ugaggagcgcucggugccaaggc	ugaggagcgcucggugccaaggcugugaguugagcgggcagucugacucggggcuccuccugg	OW982321.1:1810878..1810941:-
OW982321.1_43529	mga-miR-N189	1.9	0.28 ± 0.06	x				34	34	0	0	yes	yes	no	no	blast	caucuccucccuccaucc	guguggggcugugccacguguc	caucuccucccuccaucccccaguguggggcugugccacguguc	OW982321.1:2151361..2151405:-
OW982322.1_46516	mga-miR-N190	2	0.64 ± 0.05	Un*	2250	LOC104917105	heat shock factor protein 1-like	157	155	0	2	yes	yes		no	blast	cugccauugguuaauugac	caaccacuggucaaccauu	cugccauugguuaauugacauuuagccauuggucagaugucaaucaaccacuggucaaccauu	OW982322.1:298218..298281:+
OW982322.1_46537	mga-miR-N191	2.4	0.64 ± 0.05	Un	531			6959	6957	2	0	yes	yes	no	no	blast	cccgggggggggggguccc	caucccccccccccacucc	cccggggggggggggucccagccccucucccagccccacggaaccacccaggauugcaucccccccccccacucc	OW982322.1:209960..210035:-
OW982326.1_36224	mga-miR-N192	1.6	0.28 ± 0.06	Mga18*	218061			763	759	4	0	yes	yes			blast	uuccaggguggcgugggguugc	uuccccgcccugaugggaag	uuccaggguggcgugggguugcauuuuuacccuaaauucaccaaaaauggguauagaaauuggggaguuccccgcccugaugggaag	OW982326.1:226010..226097:+

## Sheet: non-detected miRBase miRNAs
miRBase miRNAs not detected by miRDeep2
miRBase precursor id	Proposed mga-miRNA	total read count	5p read counts	3p read counts	remaining reads	Chrm (5.1)	Start	Associated gene	Associated gene description	NCBI blastn	miRBase 5p sequence(s)	miRBase 3p sequence(s)	miRBase precursor sequence
gga-let-7b	mga-let-7b	140731	140677	0	54	Mga1	68052973	LOC104912401	uncharacterized LOC104912401, ncRNA	blast	ugagguaguagguugugugguu	-	caggaugagguaguagguugugugguuucaggguagugauuuugccccaaucaggagaua
gga-let-7l-2	mga-let-7l-2	19029	19025	0	4	x				blast	ugagguagucgguuguauuguu	-	ugagguagucgguuguauuguugggggggccgggaugggggcccccacacucgagguaac
gga-mir-210a	mga-mir-210a	15620	15611	0	9	Mga5	15032314	LOC109367701	uncharacterized LOC109367701, ncRNA	blast	agccacugacuaacgcacauug	-	caggagcaggugagccacugacuaacgcacauugugcucucggcgacuccacugugcgug
gga-mir-92-1	mga-mir-92-1	1911	1899	0	12	Mga1	144109250	LOC104917441	uncharacterized LOC104917441, ncRNA	blast	agguugggaucaguugcaaugcu	-	cuuucuacacagguugggaucaguugcaaugcugugcguuucugugguauugcacuuguc
gga-mir-6651	mga-mir-6651	1692	43	0	1649	Mga5	56930573			blast	accagguugccuaaggagggg	-	agccccggugagccgaggcacaccagguugccuaaggagggggugccagcccauggucag
gga-mir-148b	mga-mir-148b	1325	627	0	698	ChrUn	3889			blast	gagguucuguccuacacuccggcu	-	cgagguucuguccuacacuccggcuguggcuaugggcagucagugcaucacagaacuugg
gga-let-7d	mga-let-7d	798	796	0	2	x				blast	agagguaguggguugcauagu	-	auugggcuccuaggaagagguaguggguugcauaguuuuagggcagggauuuugcucaca
gga-mir-199b	mga-mir-199b	692	0	692	0	Mga2	62387883	LOC100550735	centrosomal protein of 85 kDa-lik	blast	-	caguagucugcacauuuggu	uuuuuaggacuuuguguacuacugacuucucucucuaucaguagucugcacauuuggucc
gga-mir-3535	mga-mir-3535	665	435	0	230	Mga11	14558492	LOC116217064	small nucleolar RNA SNORD20	blast	ggauaugaugacugauuaucugaaa	-	ugcuggauaugaugacugauuaucugaaaugcugaugaaaccacuucuaaaguccucuag
gga-mir-16c	mga-mir-16c	487	461	0	26	Mga9	4068929			blast	uagcagcacguaaauacuggag	-	gcucuagcagcacguaaauacuggagugggggaucgccuguugcucuccaguauugcauu
gga-mir-133a-2	mga-mir-133a	434	428	0	6	Mga22	7155881			blast	agcugguaaaauggaaccaaauc	-	gugaggccaaaugcuuugcuaaagcugguaaaauggaaccaaaucaacuguucaauggau
gga-mir-190b	mga-mir-190b	162	162	0	0	ChrUn	63451			blast	ugauauguuugauauuagguug	-	cccugccucugucugauauguuugauauuagguuguuugauuggaaaccaacuaaauauc
gga-mir-12215	mga-mir-12215	102	93	0	9	Mga1	183398038			blast	ggcggcggagggaggaggaggcggu	-	ggcggcggagggaggaggaggcgguggcugcgccaugaguuuucucaagcgguucccgcc
gga-mir-18a	mga-mir-18a	102	99	0	3	Mga1	144109819	LOC104917441	uncharacterized LOC104917441, ncRNA	blast	uaaggugcaucuagugcagaua	-	gugcuuuuuguacuaaggugcaucuagugcagauagugaaguagauuagcaucuacugcc
gga-mir-3538	mga-mir-3538	88	38	0	50	Mga1	48987811	LOC116216255	small nucleolar RNA U83B	blast	guucggugaugaaaccaugga	-	gcaguucggugaugaaaccauggaauaagcgcugggcacagcgccugacauccgugagga
gga-mir-7475	mga-mir-7475	85	85	0	0	x				blast	ccgccgccgccgcgcccucc	-	ccgccgccgccgcgcccuccgcaccgcggccggcagcgcugugaggacgggcgggugggc
gga-mir-12268	mga-mir-12268	54	53	0	1	x				blast	gcgcggggcgggcgggcggc	-	agcgcggggcgggcgggcggcuggcugagggcggaggggcagcugaccgagccgccccgc
gga-mir-7455	mga-mir-7455	51	1	50	0	x				blast	ucgcgcggcgcggagggagcggg	cuucccuccgucggcgcgcacac	ucgcgcggcgcggagggagcgggcggugaauugcccccuucccuccgucggcgcgcacac
gga-mir-1633	mga-mir-1633	43	0	0	43	Mga10	11711100	LOC109369249	uncharacterized LOC109369249, ncRNA	blast	ugcgcuucugcucagcucggugu	-	uggguuuggagcugagcucugcgcuucugcucagcucggugucugaggaggcaauggccu
gga-mir-1561	mga-mir-1561	40	39	0	1	x				blast	gccggguuugcggccgcuuuu	-	ccgccuccggccggguuugcggccgcuuuuuguucccggccgcggggcuucggagcggaa
gga-mir-1587	mga-mir-1587	38	17	0	21	x				blast	gggcugggcugggcugggca	-	ggcgccgccggggcacgggcugggcugggcugggcagcggagcgcggcaucgcggcugcu
gga-mir-132a	mga-mir-132a	33	10	23	0	x				blast	accguggcuuuagauuguuacu	uaacagucuacagccauggucg	accguggcuuuagauuguuacugugcugcuggggggguaacagucuacagccauggucg
gga-mir-3064	mga-mir-3064	31	3	0	28	Mga20	7969313	DDX5	DEAD-box helicase 5	blast	uggcuguuguggugugcaaaa	-	acuauugucuaacguuuaucuucgauuuggcuguuguggugugcaaaacuuuguaccuug
gga-mir-12262	mga-mir-12262	28	0	0	28	x				blast	uugucacagacccugcuaaaga	-	uugucacagacccugcuaaagagucuguccccuucuuuagcagggucuguggugaua
gga-mir-183	mga-mir-183	28	28	0	0	Mga1	923128			blast	uauggcacugguagaauucacug	-	acuccuguucuguguauggcacugguagaauucacugugcaaccccgcggucagugaauu
gga-mir-12273	mga-mir-12273	26	8	18	0	x				blast	cugcccgcggcgcccggccgcg	cggccggucgccgcgggcaac	cugcccgcggcgcccggccgcggcucaggcgcggccggucgccgcgggcaacg
gga-mir-1674	mga-mir-1674	24	24	0	0	Mga8	22170438	POLL	DNA polymerase lambda	blast	gggcuaugaugcuggauuuucugag	-	gguaagagcauuccugcagggcuaugaugcuggauuuucugagcaaagggaugcuguugg
gga-mir-31	mga-mir-31	22	21	0	1	MgaZ	65826471			blast	aggcaagauguuggcauagcug	-	uucuuucaugcagagcuggaggggaggcaagauguuggcauagcuguuaaccuaaaaacc
gga-mir-3528	mga-mir-3528	21	20	0	1	Mga19	7548490	LOC116217304	small nucleolar RNA SNORA17	blast	caugccccagucguguugcaga	-	gcauuacacagguccaugccccagucguguugcagauauggcuguagugccauguuugug
gga-mir-6561	mga-mir-6561	21	0	0	21	x				blast	ucuuuccaggcaggagcucccu	-	uuguggcccucugcuggacucuuuccaggcaggagcucccugccuuuuuuuugcaucagg
gga-mir-449b	mga-mir-449b	20	20	0	0	MgaZ	15303070			blast	aggcagugugcuguuagcggcug	-	ccuguggcuggaaggcagugugcuguuagcggcugcugugcugaauggagcagucacuac
gga-mir-7474	mga-mir-7474	19	4	0	15	Mga7	14834940	TTN	titin	blast	guacggaguuggugaaccacugg	-	guacggaguuggugaaccacuggaaucuguuccaguaaugaugaaaaauccauuuguggu
gga-mir-1623	mga-mir-1623	18	18	0	0	x				blast	gcaggcacagacaggcagua	-	gagcaugaaggcauagcacggaugcaggcacagacaggcaguacugcagagaugcaaccu
gga-mir-6700	mga-mir-6700	18	0	0	18	x				blast	cugggauuguucaggagaggaggc	-	agccuuauuaagagcagcugagggagcugggauuguucaggagaggaggcucagguguga
gga-mir-12288	mga-mir-12288	17	11	6	0	x				blast	cacgccgggaugcagcgaggc	ccucgcugcaucccggcgua	ggcacgccgggaugcagcgaggcgcuuccgccucgcugcaucccggcguaccccg
gga-mir-7b	mga-mir-7b	16	15	0	1	x				blast	uggaagacuagugauuuuuguu	-	uggacauuggucuaguucuguguggaagacuagugauuuuuguuguuuuuagauaacuaa
gga-mir-9-4	mga-mir-9-4	15	15	0	0	Mga27	372016			blast	ucuuugguuaucuagcuguauga	-	ggguugguuguuaucuuugguuaucuagcuguaugaguggugucgauucuucauaaagcu
gga-mir-1664	mga-mir-1664	13	11	0	2	Mga1	186172081			blast	ccagacagggagagaacagg	-	ggagaaacccagacagggagagaacaggaggugaaugaggccacagucugugaccucauu
gga-mir-212	mga-mir-212	13	12	0	1	x				blast	accuuggcucuagacugcuuacu	-	accuuggcucuagacugcuuacugcugcguagggacaggacaguaacagucuacagucau
gga-mir-449a	mga-mir-449a	13	13	0	0	MgaZ	15302924			blast	uggcaguguauguuagcuggu	-	cugugugcggugggguggcaguguauguuagcugguugaaacucuugacaucagcuaaca
gga-mir-499	mga-mir-499	13	13	0	0	Mga22	2091287	LOC100542342	myosin-7B	blast	uuaagacuuguagugauguuuag	-	uuugagggagcggcaguuaagacuuguagugauguuuagauaauguauuacaugaacauc
gga-mir-6606	mga-mir-6606	13	13	0	0	x				blast	gaggagcgggaggagcggga	-	ucacagggaagagcaacccagcccgggaggagcgggaggagcgggaggagcgacucuuuu
gga-mir-132c	mga-mir-132c	12	3	0	9	x				blast	agccaugacuguagacuguuacu	-	agccaugacuguagacuguuacuguccugucccuacgcagcaguaagcagucuagagcca
gga-mir-1434	mga-mir-1434	12	2	0	10	x				blast	gugcgugaugauggaaaauu	-	agugcgugaugauggaaaauuucuucacuuugaccugacuuguuugauugaagaaauuug
gga-mir-215	mga-mir-215	12	12	0	0	Mga2	17799520	IARS2	isoleucyl-tRNA synthetase 2	blast	augaccuaugaauugacagac	-	ucaguaagaacugguguccaggaaaaugaccuaugaauugacagacugcuuucaaaaugu
gga-mir-7462	mga-mir-7462	12	12	0	0	x				blast	caaccucauuucuagcuucugg	-	caaccucauuucuagcuucuggagugccacuugaagccuggaagcuugaaauaagguuga
gga-mir-1607	mga-mir-1607	11	3	0	8	x				blast	aggggcgggaggggucgggc	-	gucugugaggagagaggggcgggaggggucgggcgcgccauggcggcggagcccgcggcu
gga-mir-3525	mga-mir-3525	11	11	0	0	x				blast	cagccauucugcgauucuguga	-	gucucuuucagccucagccauucugcgauucugugauaacuuuuagaaucagagaaucau
gga-mir-3536	mga-mir-3536	10	10	0	0	x				blast	cugcauacgaguagacccuuuc	-	gcuaugcugcauacgaguagacccuuucugacucugccuguagucguaaaggggggacaa
gga-mir-142		9	9	0	0					blast	cccauaaaguagaaagcacuac	-	gacagugcagucacccauaaaguagaaagcacuacuaaacagcacugcaggguguagugu
gga-mir-1654		9	3	0	6					blast	uugcugguggagggagcugag	-	gaugucaguagaaaaaauugaggcuugcugguggagggagcugagcauggcucaaucacu
gga-mir-3540		9	2	0	7					blast	augguggaagaacaaggccugc	-	aggaaaugguggaagaacaaggccugcccgcgagguaagggcagggccugcuuccuccac
gga-mir-6665		9	7	0	2					blast	ugccugaaggauuuugaugccc	-	cuccaaaaaucgagaucugcaaagcugccugaaggauuuugaugcccugaaaugaaggga
gga-mir-122-2		8	8	0	0					blast	uggagugugacaaugguguuugu	-	cagagcuauggagugugacaaugguguuuguguccaaucuaucaaacgccauuaucacac
gga-mir-12282		8	7	0	1					blast	ugccggggcgcuggggaggggcagc	-	ugccggggcgcuggggaggggcagcuccccuuugcugcccugcuucuccucccuucgcac
gga-mir-12295		8	8	0	0					blast	acgggacggggcgggacggcgcu	cgcugcccgccccaucccgacc	aacgggacggggcgggacggcgcuccugcugcccugcgcugcccgccccaucccgaccc
gga-mir-132b		8	1	4	3					blast	accauggcuguagacuguuac	uaacaaucuaaagccacggucg	accauggcuguagacuguuacccccccagcagcacaguaacaaucuaaagccacggucg
gga-mir-1585		8	8	0	0					blast	agugcccaggugugguuaauccug	-	gcacagcucuggggggcagugcccaggugugguuaauccugcugaugagaagucaggagg
gga-mir-1648		8	8	0	0					blast	cggcucggcucggcuccgcuc	-	uggccggcggcucggcucggcuccgcucacaccaggagcagcggcucggcguggugggag
gga-mir-184b		8	0	0	8					blast	ccuuaucaguucuccguccaac	-	ccuuaucaguucuccguccaacagucagagcgaagaagcugggcuggaaaagugauaagg
gga-mir-222b		8	8	0	0					blast	ugcucaguagucaguguaggaucugu	-	gagacacggugcccuuggcugcucaguagucaguguaggaucuguccgacagucucacua
gga-mir-6702		8	6	0	2					blast	caccagggcagaguagaggugug	-	cuaugauucuacguggccucaccagggcagaguagagguguguaguagagcucaccuccc
gga-mir-12245		7	0	7	0					blast	aggggccgcgaugggaggggguu	ccccgccccgcccggccccgcc	aggggccgcgaugggaggggguuguucgacgugaccccgccccgcccggccccgcc
gga-mir-1641		7	7	0	0					blast	ugaggauuaaugacugucuggg	-	gaugcagggcauuuccugaggauuaaugacugucuggggucaucaucuccucccaguuag
gga-mir-1765		7	0	0	7					blast	cggagcgcggcccugcgcug	-	cgagggcucccggcagccacgggaggagcggagcgcggcccugcgcugcgggcccggagc
gga-mir-12212		6	6	0	0					blast	ccgggcgggaggggagcggc	-	ccgggcgggaggggagcggccugcuugcuggcggggccggcccauuguugccgccuucaa
gga-mir-12237		6	2	0	4					blast	gggcgcgggggggcugggcucggc	-	gggcgcgggggggcugggcucggcuuuaaccccugcgcgcccgcccggccccgcccgcac
gga-mir-144		6	6	0	0					blast	ggauaucaucauauacuguaag	-	cccgccgcccugggcuggauaucaucauauacuguaaguucacuaugagacacuacagua
gga-mir-1594		6	2	0	4					blast	ugguggggauggguugggguu	-	gggacacugucggugggcaugguggggauggguugggguugggcuucgggaucuuggagg
gga-mir-1595		6	2	0	4					blast	aagcacgagugugguggagcuc	-	aacaagcacgagugugguggagcucauggagccuccccuuagccccgcuguccuacugcu
gga-mir-1711		6	6	0	0					blast	gugcagugcugcaucucuuc	-	cacugugcagugcugcaucucuucaaagacauuuauuguggagacugggguuuguuagcu
gga-mir-1763b		6	0	0	6					blast	ucgccuucccuucccgcccuuc	aagggcgggaaaggaaggcga	ucgccuucccuucccgcccuuccggaagggcgggaagggcgggaaaggaaggcgaag
gga-mir-1777		6	6	0	0					blast	gugggcggugcggggcggcg	-	gcuucaccuuccccuccagcugugggcggugcggggcggcgucagggcccacugccacag
gga-mir-3534		6	0	0	6					blast	uguggguugacagugcugaggu	-	ugggacuggggggguguggguugacagugcugaggucuccccaagcccccgagcucugcu
gga-mir-7449		6	2	0	4					blast	aggucaucuaguccaacuuccc	-	aggucaucuaguccaacuucccugcaaugaacauguacacauacagaggguuggacgaga
gga-mir-12219		5	3	0	2					blast	aggagcaggggguggucaagcuga	gcaaccgcuuccagcccggca	aggagcaggggguggucaagcugacggacuuuggcuucagcaaccgcuuccagcccggca
gga-mir-12279		5	5	0	0					blast	ugcgggcgggggcagcgcggcgg	cgcagcgcuccccccccacccc	ugcgggcgggggcagcgcggcggucuggcaacucuccccgcagcgcuccccccccacccc
gga-mir-1712		5	3	0	2					blast	ggcuccagucuuaacuacaggc	-	gcccuucuggcuccagucuuaacuacaggcaaugcugacauucuccuucaguuaucagug
gga-mir-6552		5	0	0	5					blast	gucuguccaggucuuguugga	-	cucucugcccaacucuccagucuguccaggucuuguuggauggcagcacagccuuucaac
gga-mir-6691-2		5	5	0	0					blast	gugcaugaugaaccugcugagc	-	aaauccaucuccuuguuguagugcaugaugaaccugcugagcugcugcugcugcugaggc
gga-mir-12225		4	0	0	4					blast	accucaccccgauggcguagcg	-	gaccucaccccgauggcguagcggacgaccccggcgcgcuccgccugcgggaugacgucg
gga-mir-12226		4	0	0	4					blast	gugaggcggcggucgggacgcg	-	gugaggcggcggucgggacgcgcggcaucuccgccccgcggcccgccgcggcccucacgc
gga-mir-12228		4	4	0	0					blast	aaggggggagcauuggguggca	uccccacugcucccccacag	aaggggggagcauuggguggcaauaggcuuuauguccccacugcucccccacagc
gga-mir-12229		4	4	0	0					blast	gagccgggccccgcggggcucc	-	gagccgggccccgcggggcuccgucaguagcuuuuuuucuucgucgcccggagccccgca
gga-mir-12235		4	3	0	1					blast	ugugugugagcgggggggggccgg	-	ugugugugagcgggggggggccgggugccgucgcgccccgcgucacucagcccuccguuu
gga-mir-12247-2		4	1	0	3					blast	cccggggugggcacgcuguacg	cccagcacgccuaccccgggcc	cccggggugggcacgcuguacggcacgcagcggcugccccagcacgccuaccccgggccc
gga-mir-133c		4	4	0	0					blast	gcugguaaaaaggaaccagauc	-	ugccuuccuggggcugguaaaaaggaaccagaucaacuacaacuggauuugguccccuuc
gga-mir-1563		4	1	0	3					blast	gcacaugaugaggaagcacugaaa	-	agcccaaagcacaugaugaggaagcacugaaacugacucuguaugaagugcauucaaucc
gga-mir-1716		4	3	0	1					blast	agcggggcggcugugagcugagcu	-	gcugcauuuccugugccgcagagcggggcggcugugagcugagcugcacggugacggccc
gga-mir-1c		4	4	0	0					blast	uggaauggaaagcaguauguau	-	ggcucaguggcuggaauggaaagcaguauguauuuuauguaaaauagauuugcauuauua
gga-mir-2126		4	0	0	4					blast	-	agcggcgcgguaggagca	ggggcgggcugccggcaggaugugggccgggacggagcugagcggcgcgguaggagcacg
gga-mir-451		4	4	0	0					blast	aaaccguuaccauuacugaguuu	-	acacauggcuggcagggaaaccguuaccauuacugaguuuaguaaugguaacgguucugc
gga-mir-6643		4	1	0	3					blast	ccagggcuggcaggggagggu	-	aggaaccuggucccaggaaccccagccccagggcuggcaggggaggguauacgcaggcag
gga-mir-6648-2		4	0	0	4					blast	aggagcguucagaaugccggug	-	gcggaggcuacggggguaaaggagcguucagaaugccgguggcagcugcccuccggcauu
gga-mir-6697		4	4	0	0					blast	uccaagaacagaugacaucagc	-	uuuucuuugugucagcuguuccaagaacagaugacaucagcgugaccacuucugaagcug
gga-mir-12236		3	0	0	3					blast	auugauucauucuuugcucuucu	agugcaaauuaugaauaaugg	auugauucauucuuugcucuucuaauuauaagaggaagugcaaauuaugaauaaugga
gga-mir-12253		3	1	0	2					blast	ggcgggagcugagggggggagg	-	ggcgggagcugagggggggaggggagggugucugagcuccguccugaugugcccucugcc
gga-mir-12285		3	0	0	3					blast	gugagugcugcagggccgcgcg	cccggccugccccgcucaucu	gugagugcugcagggccgcgcgcugacguccccccgcgcccggccugccccgcucaucuc
gga-mir-155		3	3	0	0					blast	uuaaugcuaaucgugauagggg	-	uguuaaugcuaaucgugauagggguuuuuaccucugaaugacuccuacauguuagcauua
gga-mir-1550		3	0	0	3					blast	ugauggggguguagugcagca	-	ccagaccugugcaggcuugggcugauggggguguagugcagcagcuauuuaucaugcuuc
gga-mir-1778		3	1	0	2					blast	gagggaagagaaauggucugcu	-	guuggagggaagagaaauggucugcuggaggacuguuuauuuaaauuggcagaucauuau
gga-mir-3532		3	2	0	1					blast	guugcacugcagcugcucuugg	-	ugugcuucucacguugcacugcagcugcucuugggcuuaauuaaucugacccuuggaggc
gga-mir-6593		3	0	0	3					blast	ugcugggagggcucugugcggcu	-	cgggcggugcggugcugugggugcugggagggcucugugcggcucugugcggcucugugc
gga-mir-6618		3	1	0	2					blast	agaggcugcuguuccucuccug	-	cggcacccaucucccgccgagcagcagaggcugcuguuccucuccugccugcaguugccg
gga-mir-7448		3	0	3	0					blast	cucauccuccauggucuccagcaacgcc	aacuguuguagaacaggagaagc	cucauccuccauggucuccagcaacgcccucaggaacuguuguagaacaggagaagc
gga-mir-12216		2	2	0	0					blast	ggcgggggcgcggggugcuga	-	cgggcgggggcgcggggugcugagccguccuuuggggucucuccccgcgugggccucccc
gga-mir-12224		2	0	0	2					blast	aacaguggaaugcaccuagcuga	uguuaggugucuuccacaggg	aacaguggaaugcaccuagcugagauggugggcuuucucuguuaggugucuuccacaggg
gga-mir-12246		2	2	0	0					blast	uuggguggacgguuggacuuga	uuuuccaaccuucuucccccc	uuggguggacgguuggacuugaugguuguaguggucuuuuccaaccuucuuccccccu
gga-mir-12249		2	0	0	2					blast	gugaguaaugggagagggucc	-	gugaguaaugggagagggucccuggggcaccucggccaggaccccaucccucagccucac
gga-mir-1462		2	0	0	2					blast	uggcuuuccaugacagguugg	-	ggcagugcugagugcagcucucucccuggcuuuccaugacagguugguaccucucauccu
gga-mir-1649		2	0	0	2					blast	uccugcagaaggugcggcug	-	gugcuguuggcucuccuccuccuccugcagaaggugcggcugugcgcuccccaacggcuc
gga-mir-1658		2	0	0	2					blast	uauaccacccccaggaguucugc	-	cccccuuccugaauauaccacccccaggaguucugccauaccaguguguguuucucagag
gga-mir-1661		2	1	0	1					blast	uagcagauguuuaggaaugugccu	-	acuagcagauguuuaggaaugugccuucucaaaacaagauaacuuccugaaaacugcugg
gga-mir-1689		2	0	0	2					blast	ucucugcuuacagugucugggg	-	gguguuaugucugggcagaagaucucugcuuacagugucuggggggaucaugcggcagcc
gga-mir-1701		2	2	0	0					blast	ggcugguuaguugguuguuu	-	uauaauagccguggcugguuaguugguuguuuuuuccucugggaugcaguuggcauagcu
gga-mir-1731		2	0	0	2					blast	acuugacugcaggcacugcugcu	-	cuuggccucugcuggaagccggguacuugacugcaggcacugcugcucuguuccagauug
gga-mir-1734		2	2	0	0					blast	auaugccccaauguauaagcu	-	ucagaugcugaaauaugccccaauguauaagcuauuuguacuucugcucagugcuuaugu
gga-mir-1735		2	2	0	0					blast	aggggcuuugggcagcaucug	-	cuccugcaggcuuacaggggcuuugggcagcaucuguuguuagauggucagaugcugugc
gga-mir-193b		2	2	0	0					blast	cgggguuuugggggcgagauga	-	gugguuccagagucgggguuuugggggcgagaugagcuuauguuuuauccaacuggccca
gga-mir-205c		2	0	2	0					blast	gcuucacuccacugaaaucugg	gacuccgguggaaugaagga	gcuucacuccacugaaaucugguuagguacgagacagacuccgguggaaugaaggaca
gga-mir-34c		2	2	0	0					blast	caggcaguguaguuagcugauug	-	agccugguuaccaggcaguguaguuagcugauugccaccaggaccaaucacuaaccacac
gga-mir-449c		2	2	0	0					blast	uggcagugcguguuagcuggcugu	-	guggucuggcagugcguguuagcuggcuguugucccaagguaccaacagcugcucacggc
gga-mir-6547		2	1	0	1					blast	gugggauguggggacgggguga	-	cgaguaccacgccgacgggggcaaggugggauguggggacggggugacggggagcgcggu
gga-mir-6572		2	0	0	2					blast	uuuucccucucugugcaguucug	-	cucuuggaugugaauuucguccuccuuuucccucucugugcaguucuguccuaacugacu
gga-mir-6578		2	0	0	2					blast	cagcuguggcagaguucucca	-	ugucuugcuuuguagcuaccagcuguggcagaguucuccaccagugagacuauggggcac
gga-mir-6620		2	1	0	1					blast	agagauggaagcgcugcgcacgg	-	gcagcgcagccgaccccgcagagauggaagcgcugcgcacggugcguagcaaagagggga
gga-mir-6642		2	0	0	2					blast	uuccccgacggccgagcgggcc	-	acacgacgccgccgccgcguuccccgacggccgagcgggccgcuccgcggggcgggcggc
gga-mir-726		2	2	0	0					blast	ggaauuccgcccguucugagcuc	uucaccaccggcagaacucgg	ggaauuccgcccguucugagcucuggaggcgcugaguucaccaccggcagaacucggc
gga-mir-7477		2	1	0	1					blast	acagcgcggaucggggcugggag	-	acagcgcggaucggggcugggagcugcaggagcgccgcuuaccgccccguucugcgcucg
gga-mir-10a		1	1	0	0					blast	uacccuguagauccgaauuugu	-	cuauauguacccuguagauccgaauuuguguaaaggaaguugggucacaaauucguaucu
gga-mir-12220		1	1	0	0					blast	gugcagugcuggggggcacagcg	-	gugcagugcuggggggcacagcggggacguccuucccgucccaccgcugagccccguuac
gga-mir-12244		1	0	0	1					blast	acagccacuccgcguccacccg	-	acagccacuccgcguccacccggggggaacaaccccccggguggacgcggagcggcuguc
gga-mir-12250		1	0	0	1					blast	aggggauggagccgagugccaca	-	gcaggggauggagccgagugccacagcugaccccacaccacgugcucugcucucucccca
gga-mir-12257		1	1	0	0					blast	uguggaggcagcggggucaggg	-	auguggaggcagcggggucagggggugcgaggggcugcugccauccugacccccuguccu
gga-mir-12272		1	0	0	1					blast	uuccgcgaaccgccuucgguc	ccaaagguggcucgcggaacug	uuccgcgaaccgccuucggucgcggugucugcggagaccaaagguggcucgcggaacuga
gga-mir-12275		1	1	0	0					blast	agcguucugcuuuccuggugug	-	agcguucugcuuuccugguguggugcuggaguuucccuuacacgagcagagcagggcgcu
gga-mir-12286		1	0	0	1					blast	uggggcugcagggcugggagaug	-	uggggcugcagggcugggagauguggggcucugcagccccucgacaucacagcccuuccg
gga-mir-1397		1	1	0	0					blast	ugcauugcgacggguuauauca	-	agcuguugacugaaugcgaugugugcauugcauugcgacggguuauaucacuaaucguaa
gga-mir-1452		1	0	0	1					blast	uugagauaagacagaggauauu	-	agggacugucuugagauaagacagaggauauuaagccugaaauaaaaauaauauccuucu
gga-mir-1465		1	0	0	1					blast	uuucagaggugcugggugcuu	-	gcaagguguuaaugaugagccuuucagaggugcugggugcuuauggcucccacgaagguc
gga-mir-1466		1	0	0	1					blast	gcgcucaggcuggugcugggggau	-	cgcccuccccgcgcucaggcuggugcugggggauccgugcuucucccaccccuuagcuuu
gga-mir-1584		1	1	0	0					blast	ccggguggggcugggcuggg	-	gccggguggggcugggcugggcucuguucugucacgccccguugcuagcccacuuuuuuc
gga-mir-1588		1	1	0	0					blast	caggaaccagcuuucggcucu	-	gcucccauggccccgcagugcccucaggaaccagcuuucggcucucguggugcuugccug
gga-mir-1605		1	0	0	1					blast	aggguuucauguguaucucuug	-	aagagaaguucacagaggguuucauguguaucucuugaagaugcugaguaugagagaagc
gga-mir-1609		1	0	0	1					blast	aggcugaggcugugcugguugu	-	ugaccugggcagccagugaggcugaggcugugcugguugucuuugugucagguacaagcu
gga-mir-1625		1	1	0	0					blast	uggaccagggcucuuccugcuggcu	-	gcuguugggcuuggaccagggcucuuccugcuggcugguuccuggauaagcagcagaaua
gga-mir-1631		1	0	0	1					blast	aaacuggcgacgugggacgguc	-	gcucuggauuagcgaaacuggcgacgugggacggucaccgacccggccccgcgcccugcc
gga-mir-1646		1	0	0	1					blast	ucugcccugcagcacugagaucu	-	gaucauguugcuugauccccucugcccugcagcacugagaucuccuugcacagaucccau
gga-mir-1665		1	0	0	1					blast	uaaggcccaggagcgcugcagc	-	gauacgagguaaggcccaggagcgcugcagcagggaugcugacagcuggagugucucagg
gga-mir-1693		1	0	0	1					blast	gcaaaggaugaagcugugaug	-	ccucugaaacucucuaauggugucugggcaaaggaugaagcugugauguuuggcaccaga
gga-mir-1695		1	1	0	0					blast	gagcacaguuuggucauggagc	-	ugcggccaaagagcacaguuuggucauggagccucaccucuggaaugcccaauggccguc
gga-mir-1696		1	0	0	1					blast	cugcugugaugugagcugagcauc	-	gcugcugugaugugagcugagcaucugcaagcauggcccagcuugccuugugcggauacc
gga-mir-1708		1	0	0	1					blast	ugggguguggaaugaauccuu	-	cugaccuaaugcuugggaugggguguggaaugaauccuuguuugcuucugaggaaggauu
gga-mir-1749		1	1	0	0					blast	agauaaggaacugaacuggcu	-	gagugcagcuggagggcuacagggagauaaggaacugaacuggcugcaucucugcugcuu
gga-mir-1759		1	1	0	0					blast	uaggguaggaggagagaggugu	-	gcugcuguaggguaggaggagagagguguuaccuuaucagcugccuccucucccauccuc
gga-mir-1773		1	1	0	0					blast	ugggggaggagggaccucugcuu	-	caaccucugcuugggggaggagggaccucugcuuugccaggugcuuugaggagaggcauu
gga-mir-1788		1	1	0	0					blast	ggcuuguuuuccguugccugcg	-	ccacccugcugugucccgggcuuguuuuccguugccugcgguguguugcagugacucagg
gga-mir-1796		1	1	0	0					blast	gaacugcugaaggagggcuga	-	cagccuugcaaaaggaacugcugaaggagggcugaggguucaccuugucuucagcacuca
gga-mir-1814		1	1	0	0					blast	agguuguuugguuuuguuuu	-	uggugaaugugagguuguuugguuuuguuuuuaauuaagagcagagcuaggagacuuaaa
gga-mir-1816		1	0	0	1					blast	guagguuuugugguuuuguu	-	ggauggugaaaugaucugaagcuuguagguuuugugguuuuguuugacagauuacauguu
gga-mir-182		1	1	0	0					blast	uuuggcaaugguagaacucacacug	-	ggcugcuuuuggcaaugguagaacucacacuggugcgcucgcaggauccggugguucuag
gga-mir-194		1	1	0	0					blast	uguaacagcaacuccaugugga	-	uggugcucucauauguaacagcaacuccauguggacuacacugacuuccaguggagaugc
gga-mir-2184b		1	0	1	0					blast	cggcaguaggagcucacaugc	acaucaacucuuacuguucgg	cggcaguaggagcucacaugcaggcugcguucgccgcacaucaacucuuacuguucggg
gga-mir-3537		1	0	0	1					blast	gugagugcuguaggauggggcuc	-	gguggagggugagugcuguaggauggggcucccggcccuacggcugggcugcuccccugc
gga-mir-6543		1	0	0	1					blast	gcuguuaccugagagaagaugcug	-	ccauucccuuuuguccuguugcuguuaccugagagaagaugcugacucccuccgaccaca
gga-mir-6550		1	1	0	0					blast	aaagcagcccaggaagcgcu	-	gcuugcagguaggagcuucaaagcagcccaggaagcgcugcugcaaaacguggcuccacc
gga-mir-6551		1	0	0	1					blast	cggugcaucucugcagcccgca	-	ggugguuuuacuggggaggggagagcggugcaucucugcagcccgcaugagccaugugcg
gga-mir-6566		1	0	0	1					blast	gaggcccgaugugucauuccu	-	gagccgucuuuguccgagaagcgguugaggcccgaugugucauuccuggauuuucucugu
gga-mir-6568		1	0	0	1					blast	gcggccgccaucuugcuugcg	-	ccggcugcccgcccaccccgcggccgccaucuugcuugcggccggcuacccacaaccaag
gga-mir-6583		1	1	0	0					blast	agaggagcugggaggaug	-	accugggaaggugacaagcagaggagcugggaggaugcagcgggagguaucucgcuuaau
gga-mir-6596		1	1	0	0					blast	gccgagcccgggccuuccc	-	cccucagggcgggggcgggacgagggccgagcccgggccuucccgcucggcuccggagcu
gga-mir-6598		1	0	0	1					blast	ugcagcaagggagaagucugc	-	ccccuguggcagccucuggcacagcugcagcaagggagaagucugcuuuuuacaccaucc
gga-mir-6619		1	0	0	1					blast	aggagaagugacggagcagugc	-	gcaaagcgcuggggagccccgaggagaagugacggagcagugccaaugccccccuccccg
gga-mir-6626		1	1	0	0					blast	aggagagagaaggguugcu	-	cuguagcccgcauaaagcaaagugcuaaggagagagaaggguugcuguacucaagccugc
gga-mir-6632		1	0	0	1					blast	agagaugagaggaguggaugacagc	-	uaaccuggagguagcugaaagagaugagaggaguggaugacagcuggagagaggucauuc
gga-mir-6634		1	0	0	1					blast	ucucaggguucugaaggagcuggc	-	agucuaugaggccauaagacauacuucucaggguucugaaggagcuggcugaggugguua
gga-mir-6650		1	1	0	0					blast	agccagcagaagagcaacugggca	-	ugguuuguaggcugcaucugacaacagccagcagaagagcaacugggcaggugcugcugc
gga-mir-6667		1	0	0	1					blast	agggaagguggcaagcauguu	-	ggagaguuggcaggcugugagggugagggaagguggcaagcauguuugggcugggagcag
gga-mir-6695		1	0	0	1					blast	uugggaaggaacaaagcaugacuu	-	uaaugagauuuugaaagagguugggaaggaacaaagcaugacuuggcacauaaccacaug
gga-mir-6707		1	1	0	0					blast	acuggaacaagcugccuggagagg	-	uuugcuuugaggaugacaguacuggaacaagcugccuggagagguuacagaaucuccuuc
gga-mir-7456		1	1	0	0					blast	ccugcagcugcauuuucccuaug	cagggagauguaccuguaggag	ccugcagcugcauuuucccuaugugacccgcuagcacagggagauguaccuguaggag
gga-mir-7457		1	1	0	0					blast	ggcauucauagggcugugaucgg	acuuggaggccuguggcuag	ggcauucauagggcugugaucgguggcagaaucuacuuggaggccuguggcuag
gga-mir-7471		1	0	1	0					blast	gucggugccgugcggggc	cccgagcggugcuguggcgg	gucggugccgugcggggccguuguggcgccuuccgcgcgucccgagcggugcuguggcgg
gga-mir-7479-3		1	0	0	1					blast	uaguaagcagagauuugcua	-	uaguaagcagagauuugcuaagaaaaaacagugcuugacuacugugguagccuuuguaga
gga-mir-757		1	1	0	0					blast	gcagagcugcagaugggauuc	-	cccggugacuuucucgcagagcugcagaugggauucucgcuaugagcucucugcugcuca
